# Supplementary material for: N′-[(Z)-4-(Dimethyl­amino)benzyl­idene]-4-nitro­benzohydrazide mono­hydrate
Source: Acta Crystallogr Sect E Struct Rep Online. 2008 Sep 13;64(Pt 10):o1907–8. doi: 10.1107/S1600536808028328 (PMC2959418; doi:10.1107/S1600536808028328)
Supplement: Supplementary file 1 [file e-64-o1907-sup1.cif]

##############################################################################
###                                                                        ###
###        Electronic paper (Acta Crystallographica Section E)             ###
###                                                                        ###
##############################################################################
#                                                                            #
# This CIF contains the data in a paper accepted for publication in Acta     #
# Crystallographica Section E. It conforms to the requirements of Notes      #
# for Authors for Section E, and has been peer reviewed under the auspices   #
# of the IUCr Commission on Journals.                                        #
#                                                                            #
# Full details of the Crystallographic Information File format               #
# are given in the paper "The Crystallographic Information File (CIF):       #
# a New Standard Archive File for Crystallography" by S. R. Hall, F. H.      #
# Allen and I. D. Brown [Acta Cryst. (1991), A47, 655-685].                  #
#                                                                            #
# The current version of the core CIF dictionary is obtainable from          #
# ftp://ftp.iucr.org/pub/cif_core.dic. The current version number is 2.4.    #
#                                                                            #
# Software is freely available for graphical display of the structure(s) in  #
# this CIF.  For information consult the CIF home page http://www.iucr.org/  #
# cif/home.html                                                              #
#                                                                            #
# This file may be used for bona fide research purposes within the           #
# scientific community so long as proper attribution is given to the journal # 
# article from which it was obtained.                                        #
#                                                                            #
##############################################################################
                                             
data_global
_audit_creation_method     'form.cif (version 2.0)'
_journal_data_validation_number     ?
_journal_date_recd_electronic     2008-09-02
_journal_date_accepted     2008-09-04
_journal_name_full     'Acta Crystallographica, Section E'
_journal_year     2008
_journal_volume     64
_journal_issue     10
_journal_page_first     o1907
_journal_page_last     o1908
_journal_paper_category     QO
_journal_coeditor_code     IS2331
_publ_contact_author_name     'Professor Fun, Hoong-Kun'
_publ_contact_author_address
;
X-ray Crystallography Unit
School of Physics
Universiti Sains Malaysia
11800 USM, Penang
Malaysia
;
_publ_contact_author_email     'hkfun@usm.my'
_publ_contact_author_fax     '604 6579150'
_publ_contact_author_phone     '604 6533652'
_publ_section_title
;
N'-[(<i>Z</i>)-4-(Dimethylamino)benzylene]-4-nitrobenzohydrazide
monohydrate
;
loop_
    _publ_author_name
    _publ_author_footnote
    _publ_author_address
    'Hoong-Kun Fun' .
;
X-ray Crystallography Unit
School of Physics
Universiti Sains Malaysia
11800 USM, Penang
Malaysia
;
    'Samuel Robinson Jebas'
;
Permanent address: Department of Physics, Karunya University, Karunya Nagar,
Coimbatore 641114, India.
;
;
X-ray Crystallography Unit
School of Physics
Universiti Sains Malaysia
11800 USM, Penang
Malaysia
;
    'Sujith, K. V.' .
;
Department of Studies in Chemistry
Mangalore University
Mangalagangotri
Mangalore 574199
India
;
    'Patil, P. S.'
;
Department of Studies in Physics, Mangalore University, Mangalagangotri,
Mangalore 574199, India.
;
;
Department of Physics
KLE Society KLE Institute of Technology
Gokul Road
Hubli 590 030
India
;
    'Kalluraya, B.' .
;
Department of Studies in Chemistry
Mangalore University
Mangalagangotri
Mangalore 574199
India
;
data_I
_audit_creation_method     SHELXL97
_chemical_name_systematic
;
N'-[(<i>Z</i>)-4-(Dimethylamino)benzylene]-4-nitrobenzohydrazide
monohydrate
;
_chemical_name_common
;
4-chloro-N'-{(1Z)-[4-(dimethylamino)phenyl]
methylene}4-nitrobenzohydrazide
;
_chemical_formula_moiety     'C16 H16 N4 O3 , H2 O'
_chemical_formula_sum     'C16 H18 N4 O4'
_chemical_formula_iupac     'C16 H16 N4 O3 , H2 O'
_chemical_formula_weight     330.34
_chemical_melting_point     ?
_symmetry_cell_setting     triclinic
_symmetry_space_group_name_H-M     'P-1'
_symmetry_space_group_name_Hall     '-P 1'
loop_
    _symmetry_equiv_pos_as_xyz
    'x, y, z'
    '-x, -y, -z'
_cell_length_a     6.5866(2)
_cell_length_b     7.1337(2)
_cell_length_c     34.4059(12)
_cell_angle_alpha     92.113(2)
_cell_angle_beta     90.918(2)
_cell_angle_gamma     107.8160(10)
_cell_volume     1537.42(8)
_cell_formula_units_Z     4
_cell_measurement_reflns_used     9891
_cell_measurement_theta_min     2.21
_cell_measurement_theta_max     29.18
_cell_measurement_temperature     100.00(10)
_exptl_crystal_description     block
_exptl_crystal_colour     red
_exptl_crystal_size_max     0.41
_exptl_crystal_size_mid     0.13
_exptl_crystal_size_min     0.10
_exptl_crystal_density_diffrn     1.427
_exptl_crystal_density_meas     ?
_exptl_crystal_density_method     'not measured'
_exptl_crystal_F_000     696
_exptl_absorpt_coefficient_mu     0.105
_exptl_absorpt_correction_type     multi-scan
_exptl_absorpt_process_details     '(SADABS; Bruker, 2005)'
_exptl_absorpt_correction_T_min     0.9587
_exptl_absorpt_correction_T_max     0.9895
_exptl_special_details
;
The data was collected with the Oxford Cyrosystem Cobra low-temperature
attachment.
;
_diffrn_ambient_temperature     100.00(10)
_diffrn_radiation_type     MoK\a
_diffrn_radiation_wavelength     0.71073
_diffrn_radiation_source     'fine-focus sealed tube'
_diffrn_radiation_monochromator     graphite
_diffrn_measurement_device_type     'Bruker SMART APEXII CCD area-detector'
_diffrn_measurement_method     '\f and \w scans'
_diffrn_detector_area_resol_mean     .
_diffrn_reflns_number     52996
_diffrn_reflns_av_R_equivalents     0.0283
_diffrn_reflns_av_sigmaI/netI     0.0225
_diffrn_reflns_theta_min     0.59
_diffrn_reflns_theta_max     32.50
_diffrn_reflns_theta_full     32.50
_diffrn_measured_fraction_theta_max     0.994
_diffrn_measured_fraction_theta_full     0.994
_diffrn_reflns_limit_h_min     -9
_diffrn_reflns_limit_h_max     9
_diffrn_reflns_limit_k_min     -10
_diffrn_reflns_limit_k_max     10
_diffrn_reflns_limit_l_min     -51
_diffrn_reflns_limit_l_max     51
_diffrn_standards_number     0
_diffrn_standards_interval_count     .
_diffrn_standards_interval_time     .
_diffrn_standards_decay_%     ?
_refine_special_details
;
Refinement of <i>F</i>^2^ against ALL reflections. The weighted <i>R</i>-factor
<i>wR</i> and goodness of fit <i>S</i> are based on <i>F</i>^2^, conventional
<i>R</i>-factors <i>R</i> are based on <i>F</i>, with <i>F</i> set to zero for
negative <i>F</i>^2^. The threshold expression of <i>F</i>^2^ >
\s(<i>F</i>^2^) is used only for calculating <i>R</i>-factors(gt) <i>etc</i>.
and is not relevant to the choice of reflections for refinement.
<i>R</i>-factors based on <i>F</i>^2^ are statistically about twice as large
as those based on <i>F</i>, and <i>R</i>- factors based on ALL data will be
even larger.
;
_reflns_number_total     11039
_reflns_number_gt     8656
_reflns_threshold_expression     I>2\s(I)
_refine_ls_structure_factor_coef     Fsqd
_refine_ls_matrix_type     full
_refine_ls_R_factor_all     0.0620
_refine_ls_R_factor_gt     0.0481
_refine_ls_wR_factor_gt     0.1423
_refine_ls_wR_factor_ref     0.1553
_refine_ls_goodness_of_fit_ref     1.075
_refine_ls_restrained_S_all     1.075
_refine_ls_number_reflns     11039
_refine_ls_number_parameters     461
_refine_ls_number_restraints     8
_refine_ls_hydrogen_treatment     mixed
_refine_ls_weighting_scheme     calc
_refine_ls_weighting_details
       'calc w = 1/[\s^2^(Fo^2^)+(0.0736P)^2^+0.5006P] where P=(Fo^2^+2Fc^2^)/3'
_atom_sites_solution_hydrogens     geom
_atom_sites_solution_primary     direct
_atom_sites_solution_secondary     difmap
_refine_ls_shift/su_max     0.001
_refine_ls_shift/su_mean     0.000
_refine_diff_density_max     0.451
_refine_diff_density_min     -0.364
_refine_ls_extinction_method     none
_refine_ls_extinction_coef     ?
loop_
    _atom_type_symbol
    _atom_type_description
    _atom_type_scat_dispersion_real
    _atom_type_scat_dispersion_imag
    _atom_type_scat_source
    'C' 'C' 0.0033 0.0016
                         'International Tables Vol C Tables 4.2.6.8 and 6.1.1.4'
    'H' 'H' 0.0000 0.0000
                         'International Tables Vol C Tables 4.2.6.8 and 6.1.1.4'
    'N' 'N' 0.0061 0.0033
                         'International Tables Vol C Tables 4.2.6.8 and 6.1.1.4'
    'O' 'O' 0.0106 0.0060
                         'International Tables Vol C Tables 4.2.6.8 and 6.1.1.4'
_computing_data_collection     'APEX2 (Bruker, 2005)'
_computing_cell_refinement     'APEX2 (Bruker, 2005)'
_computing_data_reduction     'SAINT (Bruker, 2005)'
_computing_structure_solution     'SHELXTL (Sheldrick, 2008)'
_computing_structure_refinement     'SHELXTL (Sheldrick, 2008)'
_computing_molecular_graphics     'SHELXTL (Sheldrick, 2008)'
_computing_publication_material
;
SHELXTL and PLATON (Spek, 2003)
;
loop_
    _atom_site_type_symbol
    _atom_site_label
    _atom_site_fract_x
    _atom_site_fract_y
    _atom_site_fract_z
    _atom_site_U_iso_or_equiv
    _atom_site_adp_type
    _atom_site_calc_flag
    _atom_site_refinement_flags
    _atom_site_occupancy
    _atom_site_disorder_assembly
    _atom_site_disorder_group
    O O1A 0.70471(11) -0.07582(12) 0.30351(2) 0.01918(16) Uani d . 1 . .
    O O2A 1.23137(15) -0.24154(16) 0.46624(3) 0.0307(2) Uani d . 1 . .
    O O3A 1.53442(13) -0.13214(15) 0.43817(3) 0.02754(19) Uani d . 1 . .
    N N1A 0.99847(13) -0.03980(13) 0.26697(2) 0.01355(15) Uani d D 1 . .
    N N2A 0.89267(13) -0.00979(13) 0.23380(2) 0.01426(16) Uani d . 1 . .
    N N3A 1.33845(15) -0.17619(14) 0.43808(3) 0.01864(17) Uani d . 1 . .
    N N4A 0.71656(14) 0.20609(14) 0.05749(2) 0.01700(17) Uani d . 1 . .
    C C1A 1.24033(15) -0.04368(15) 0.33741(3) 0.01467(17) Uani d . 1 . .
    H H1AA 1.3181 0.0119 0.3161 0.018 Uiso calc R 1 . .
    C C2A 1.34633(15) -0.06955(15) 0.37105(3) 0.01509(18) Uani d . 1 . .
    H H2AA 1.4945 -0.0333 0.3725 0.018 Uiso calc R 1 . .
    C C3A 1.22662(15) -0.15040(14) 0.40243(3) 0.01401(17) Uani d . 1 . .
    C C4A 1.00511(16) -0.20815(15) 0.40145(3) 0.01574(18) Uani d . 1 . .
    H H4AA 0.9283 -0.2628 0.4229 0.019 Uiso calc R 1 . .
    C C5A 0.90143(15) -0.18208(14) 0.36758(3) 0.01475(17) Uani d . 1 . .
    H H5AA 0.7532 -0.2192 0.3663 0.018 Uiso calc R 1 . .
    C C6A 1.01742(15) -0.10065(14) 0.33537(3) 0.01233(16) Uani d . 1 . .
    C C7A 0.89305(15) -0.07167(14) 0.30049(3) 0.01324(17) Uani d . 1 . .
    C C8A 1.01208(15) 0.04600(14) 0.20449(3) 0.01353(17) Uani d . 1 . .
    H H8AA 1.1575 0.0637 0.2074 0.016 Uiso calc R 1 . .
    C C9A 0.92940(15) 0.08245(14) 0.16715(3) 0.01250(16) Uani d . 1 . .
    C C10A 0.71074(15) 0.03692(14) 0.15792(3) 0.01435(17) Uani d . 1 . .
    H H10A 0.6115 -0.0195 0.1764 0.017 Uiso calc R 1 . .
    C C11A 0.64051(15) 0.07458(15) 0.12178(3) 0.01456(17) Uani d . 1 . .
    H H11A 0.4948 0.0421 0.1164 0.017 Uiso calc R 1 . .
    C C12A 0.78608(15) 0.16157(14) 0.09285(3) 0.01284(17) Uani d . 1 . .
    C C13A 1.00565(15) 0.20405(15) 0.10204(3) 0.01502(17) Uani d . 1 . .
    H H13A 1.1057 0.2589 0.0836 0.018 Uiso calc R 1 . .
    C C14A 1.07347(15) 0.16486(15) 0.13832(3) 0.01493(17) Uani d . 1 . .
    H H14A 1.2190 0.1941 0.1437 0.018 Uiso calc R 1 . .
    C C15A 0.49080(18) 0.14199(19) 0.04745(3) 0.0236(2) Uani d . 1 . .
    H H15A 0.4164 0.1962 0.0664 0.035 Uiso calc R 1 . .
    H H15B 0.4376 0.0007 0.0471 0.035 Uiso calc R 1 . .
    H H15C 0.4687 0.1865 0.0222 0.035 Uiso calc R 1 . .
    C C16A 0.86549(18) 0.26143(18) 0.02608(3) 0.0225(2) Uani d . 1 . .
    H H16A 0.9824 0.3745 0.0344 0.034 Uiso calc R 1 . .
    H H16B 0.7939 0.2927 0.0039 0.034 Uiso calc R 1 . .
    H H16C 0.9185 0.1537 0.0192 0.034 Uiso calc R 1 . .
    O O1B 0.70699(12) 0.38412(13) 0.80186(2) 0.02177(17) Uani d . 1 . .
    O O2B 1.25253(15) 0.27622(16) 0.96674(3) 0.0316(2) Uani d . 1 . .
    O O3B 1.55367(13) 0.37835(15) 0.93778(3) 0.02784(19) Uani d . 1 . .
    N N1B 1.01061(13) 0.49010(12) 0.76799(2) 0.01420(16) Uani d D 1 . .
    N N2B 0.89598(14) 0.51210(12) 0.73516(3) 0.01539(16) Uani d . 1 . .
    N N3B 1.35800(15) 0.33755(14) 0.93811(3) 0.01923(18) Uani d . 1 . .
    N N4B 0.70414(14) 0.70854(14) 0.55794(3) 0.01718(17) Uani d . 1 . .
    C C1B 1.25594(15) 0.46004(15) 0.83674(3) 0.01543(18) Uani d . 1 . .
    H H1BA 1.3326 0.5104 0.8150 0.019 Uiso calc R 1 . .
    C C2B 1.36291(16) 0.43702(15) 0.87055(3) 0.01629(18) Uani d . 1 . .
    H H2BA 1.5110 0.4714 0.8716 0.020 Uiso calc R 1 . .
    C C3B 1.24511(16) 0.36207(14) 0.90255(3) 0.01464(17) Uani d . 1 . .
    C C4B 1.02391(16) 0.30698(15) 0.90212(3) 0.01653(18) Uani d . 1 . .
    H H4BA 0.9482 0.2558 0.9239 0.020 Uiso calc R 1 . .
    C C5B 0.91904(16) 0.33052(15) 0.86818(3) 0.01572(18) Uani d . 1 . .
    H H5BA 0.7708 0.2946 0.8672 0.019 Uiso calc R 1 . .
    C C6B 1.03316(15) 0.40749(14) 0.83543(3) 0.01277(16) Uani d . 1 . .
    C C7B 0.90385(15) 0.42761(14) 0.80052(3) 0.01407(17) Uani d . 1 . .
    C C8B 1.01092(16) 0.56375(14) 0.70506(3) 0.01526(18) Uani d . 1 . .
    H H8BA 1.1568 0.5830 0.7074 0.018 Uiso calc R 1 . .
    C C9B 0.92289(15) 0.59328(14) 0.66764(3) 0.01363(17) Uani d . 1 . .
    C C10B 0.70382(15) 0.54404(14) 0.65874(3) 0.01446(17) Uani d . 1 . .
    H H10B 0.6059 0.4873 0.6774 0.017 Uiso calc R 1 . .
    C C11B 0.63122(15) 0.57871(15) 0.62253(3) 0.01458(17) Uani d . 1 . .
    H H11B 0.4852 0.5445 0.6173 0.017 Uiso calc R 1 . .
    C C12B 0.77534(15) 0.66547(14) 0.59329(3) 0.01311(17) Uani d . 1 . .
    C C13B 0.99531(15) 0.70948(15) 0.60209(3) 0.01521(18) Uani d . 1 . .
    H H13B 1.0941 0.7631 0.5834 0.018 Uiso calc R 1 . .
    C C14B 1.06500(15) 0.67355(14) 0.63834(3) 0.01509(18) Uani d . 1 . .
    H H14B 1.2108 0.7036 0.6435 0.018 Uiso calc R 1 . .
    C C15B 0.47861(18) 0.64283(19) 0.54800(3) 0.0242(2) Uani d . 1 . .
    H H15D 0.4035 0.6948 0.5672 0.036 Uiso calc R 1 . .
    H H15E 0.4271 0.5014 0.5473 0.036 Uiso calc R 1 . .
    H H15F 0.4555 0.6886 0.5229 0.036 Uiso calc R 1 . .
    C C16B 0.85261(18) 0.76642(18) 0.52658(3) 0.0222(2) Uani d . 1 . .
    H H16D 0.9674 0.8813 0.5349 0.033 Uiso calc R 1 . .
    H H16E 0.7797 0.7956 0.5043 0.033 Uiso calc R 1 . .
    H H16F 0.9088 0.6607 0.5198 0.033 Uiso calc R 1 . .
    O O1W 0.41887(12) 0.95772(12) 0.24824(2) 0.01787(15) Uani d D 1 . .
    O O2W 0.53340(12) 0.38228(13) 0.24783(2) 0.02204(17) Uani d D 1 . .
    H H1NA 1.1237(17) -0.049(3) 0.2650(5) 0.037(4) Uiso d D 1 . .
    H H2W2 0.485(2) 0.2591(12) 0.2452(5) 0.046(5) Uiso d D 1 . .
    H H1W2 0.433(2) 0.429(2) 0.2445(5) 0.042(5) Uiso d D 1 . .
    H H2W1 0.529(2) 0.962(3) 0.2618(4) 0.048(5) Uiso d D 1 . .
    H H1NB 1.1465(14) 0.523(2) 0.7656(5) 0.037(4) Uiso d D 1 . .
    H H1W1 0.397(3) 0.860(2) 0.2324(4) 0.045(5) Uiso d D 1 . .
loop_
    _atom_site_aniso_label
    _atom_site_aniso_U_11
    _atom_site_aniso_U_22
    _atom_site_aniso_U_33
    _atom_site_aniso_U_12
    _atom_site_aniso_U_13
    _atom_site_aniso_U_23
    O1A 0.0129(3) 0.0311(4) 0.0149(3) 0.0085(3) -0.0005(2) 0.0032(3)
    O2A 0.0315(4) 0.0487(6) 0.0149(4) 0.0152(4) 0.0023(3) 0.0136(4)
    O3A 0.0207(4) 0.0431(5) 0.0213(4) 0.0132(4) -0.0048(3) 0.0048(4)
    N1A 0.0129(3) 0.0204(4) 0.0095(3) 0.0083(3) -0.0012(3) 0.0024(3)
    N2A 0.0162(4) 0.0191(4) 0.0093(4) 0.0082(3) -0.0026(3) 0.0015(3)
    N3A 0.0226(4) 0.0238(4) 0.0122(4) 0.0109(3) -0.0022(3) 0.0033(3)
    N4A 0.0198(4) 0.0230(4) 0.0093(4) 0.0078(3) 0.0004(3) 0.0048(3)
    C1A 0.0142(4) 0.0188(4) 0.0115(4) 0.0056(3) 0.0002(3) 0.0019(3)
    C2A 0.0142(4) 0.0206(4) 0.0118(4) 0.0074(3) -0.0011(3) 0.0009(3)
    C3A 0.0176(4) 0.0157(4) 0.0104(4) 0.0077(3) -0.0020(3) 0.0013(3)
    C4A 0.0173(4) 0.0172(4) 0.0135(4) 0.0059(3) 0.0017(3) 0.0049(3)
    C5A 0.0140(4) 0.0169(4) 0.0134(4) 0.0045(3) 0.0003(3) 0.0036(3)
    C6A 0.0138(4) 0.0137(4) 0.0107(4) 0.0060(3) -0.0003(3) 0.0016(3)
    C7A 0.0135(4) 0.0147(4) 0.0118(4) 0.0048(3) -0.0007(3) 0.0011(3)
    C8A 0.0143(4) 0.0155(4) 0.0115(4) 0.0055(3) -0.0010(3) 0.0015(3)
    C9A 0.0148(4) 0.0135(4) 0.0101(4) 0.0056(3) -0.0003(3) 0.0016(3)
    C10A 0.0146(4) 0.0181(4) 0.0106(4) 0.0051(3) 0.0007(3) 0.0032(3)
    C11A 0.0131(4) 0.0189(4) 0.0119(4) 0.0051(3) -0.0001(3) 0.0031(3)
    C12A 0.0160(4) 0.0140(4) 0.0095(4) 0.0058(3) 0.0006(3) 0.0017(3)
    C13A 0.0156(4) 0.0178(4) 0.0123(4) 0.0056(3) 0.0029(3) 0.0037(3)
    C14A 0.0137(4) 0.0178(4) 0.0141(4) 0.0058(3) 0.0008(3) 0.0028(3)
    C15A 0.0214(5) 0.0349(6) 0.0157(5) 0.0103(4) -0.0034(4) 0.0056(4)
    C16A 0.0262(5) 0.0283(5) 0.0126(5) 0.0070(4) 0.0032(4) 0.0062(4)
    O1B 0.0149(3) 0.0334(4) 0.0173(4) 0.0079(3) -0.0011(3) 0.0005(3)
    O2B 0.0323(5) 0.0511(6) 0.0146(4) 0.0157(4) 0.0034(3) 0.0141(4)
    O3B 0.0214(4) 0.0426(5) 0.0212(4) 0.0120(4) -0.0036(3) 0.0068(4)
    N1B 0.0150(4) 0.0176(4) 0.0107(4) 0.0059(3) -0.0023(3) 0.0025(3)
    N2B 0.0178(4) 0.0160(4) 0.0128(4) 0.0060(3) -0.0045(3) 0.0013(3)
    N3B 0.0235(4) 0.0235(4) 0.0130(4) 0.0104(3) -0.0016(3) 0.0036(3)
    N4B 0.0186(4) 0.0228(4) 0.0110(4) 0.0071(3) 0.0004(3) 0.0043(3)
    C1B 0.0156(4) 0.0191(4) 0.0121(4) 0.0056(3) 0.0006(3) 0.0035(3)
    C2B 0.0152(4) 0.0206(4) 0.0140(4) 0.0068(3) -0.0005(3) 0.0035(3)
    C3B 0.0193(4) 0.0158(4) 0.0104(4) 0.0077(3) -0.0013(3) 0.0022(3)
    C4B 0.0188(4) 0.0180(4) 0.0137(4) 0.0064(3) 0.0021(3) 0.0037(3)
    C5B 0.0154(4) 0.0178(4) 0.0141(4) 0.0050(3) 0.0010(3) 0.0028(3)
    C6B 0.0147(4) 0.0128(4) 0.0115(4) 0.0055(3) -0.0011(3) 0.0004(3)
    C7B 0.0158(4) 0.0147(4) 0.0121(4) 0.0055(3) -0.0015(3) -0.0005(3)
    C8B 0.0173(4) 0.0155(4) 0.0135(4) 0.0060(3) -0.0027(3) 0.0013(3)
    C9B 0.0159(4) 0.0131(4) 0.0125(4) 0.0054(3) -0.0014(3) 0.0009(3)
    C10B 0.0165(4) 0.0163(4) 0.0106(4) 0.0047(3) 0.0004(3) 0.0034(3)
    C11B 0.0143(4) 0.0174(4) 0.0122(4) 0.0048(3) -0.0004(3) 0.0025(3)
    C12B 0.0169(4) 0.0138(4) 0.0099(4) 0.0064(3) 0.0006(3) 0.0017(3)
    C13B 0.0154(4) 0.0171(4) 0.0138(4) 0.0056(3) 0.0022(3) 0.0031(3)
    C14B 0.0147(4) 0.0162(4) 0.0150(4) 0.0055(3) -0.0003(3) 0.0022(3)
    C15B 0.0203(5) 0.0376(6) 0.0161(5) 0.0105(4) -0.0025(4) 0.0065(4)
    C16B 0.0251(5) 0.0280(5) 0.0128(5) 0.0062(4) 0.0029(4) 0.0057(4)
    O1W 0.0143(3) 0.0264(4) 0.0148(3) 0.0091(3) -0.0012(3) 0.0013(3)
    O2W 0.0165(3) 0.0271(4) 0.0234(4) 0.0074(3) 0.0002(3) 0.0056(3)
_geom_special_details
;
All e.s.d.'s (except the e.s.d. in the dihedral angle between two l.s. planes)
are estimated using the full covariance matrix. The cell e.s.d.'s are taken
into account individually in the estimation of e.s.d.'s in distances, angles
and torsion angles; correlations between e.s.d.'s in cell parameters are only
used when they are defined by crystal symmetry. An approximate (isotropic)
treatment of cell e.s.d.'s is used for estimating e.s.d.'s involving l.s.
planes.
;
loop_
    _geom_bond_atom_site_label_1
    _geom_bond_atom_site_label_2
    _geom_bond_site_symmetry_2
    _geom_bond_distance
    _geom_bond_publ_flag
    O1A C7A . 1.2379(11) ?
    O2A N3A . 1.2278(12) ?
    O3A N3A . 1.2315(12) ?
    N1A C7A . 1.3462(12) ?
    N1A N2A . 1.3846(11) ?
    N1A H1NA . 0.850(9) ?
    N2A C8A . 1.2875(12) ?
    N3A C3A . 1.4667(12) ?
    N4A C12A . 1.3751(12) ?
    N4A C15A . 1.4475(14) ?
    N4A C16A . 1.4540(13) ?
    C1A C2A . 1.3892(13) ?
    C1A C6A . 1.3983(13) ?
    C1A H1AA . 0.9300 ?
    C2A C3A . 1.3838(13) ?
    C2A H2AA . 0.9300 ?
    C3A C4A . 1.3889(13) ?
    C4A C5A . 1.3884(13) ?
    C4A H4AA . 0.9300 ?
    C5A C6A . 1.3972(13) ?
    C5A H5AA . 0.9300 ?
    C6A C7A . 1.4981(13) ?
    C8A C9A . 1.4505(13) ?
    C8A H8AA . 0.9300 ?
    C9A C14A . 1.4005(13) ?
    C9A C10A . 1.4043(13) ?
    C10A C11A . 1.3835(13) ?
    C10A H10A . 0.9300 ?
    C11A C12A . 1.4167(13) ?
    C11A H11A . 0.9300 ?
    C12A C13A . 1.4119(13) ?
    C13A C14A . 1.3857(13) ?
    C13A H13A . 0.9300 ?
    C14A H14A . 0.9300 ?
    C15A H15A . 0.9600 ?
    C15A H15B . 0.9600 ?
    C15A H15C . 0.9600 ?
    C16A H16A . 0.9600 ?
    C16A H16B . 0.9600 ?
    C16A H16C . 0.9600 ?
    O1B C7B . 1.2396(12) ?
    O2B N3B . 1.2297(12) ?
    O3B N3B . 1.2317(12) ?
    N1B C7B . 1.3475(13) ?
    N1B N2B . 1.3888(11) ?
    N1B H1NB . 0.859(9) ?
    N2B C8B . 1.2899(13) ?
    N3B C3B . 1.4650(13) ?
    N4B C12B . 1.3753(12) ?
    N4B C15B . 1.4454(14) ?
    N4B C16B . 1.4527(14) ?
    C1B C2B . 1.3911(13) ?
    C1B C6B . 1.3985(13) ?
    C1B H1BA . 0.9300 ?
    C2B C3B . 1.3847(14) ?
    C2B H2BA . 0.9300 ?
    C3B C4B . 1.3878(14) ?
    C4B C5B . 1.3888(14) ?
    C4B H4BA . 0.9300 ?
    C5B C6B . 1.3988(13) ?
    C5B H5BA . 0.9300 ?
    C6B C7B . 1.4978(13) ?
    C8B C9B . 1.4524(13) ?
    C8B H8BA . 0.9300 ?
    C9B C14B . 1.4019(13) ?
    C9B C10B . 1.4025(13) ?
    C10B C11B . 1.3847(13) ?
    C10B H10B . 0.9300 ?
    C11B C12B . 1.4189(13) ?
    C11B H11B . 0.9300 ?
    C12B C13B . 1.4107(13) ?
    C13B C14B . 1.3817(13) ?
    C13B H13B . 0.9300 ?
    C14B H14B . 0.9300 ?
    C15B H15D . 0.9600 ?
    C15B H15E . 0.9600 ?
    C15B H15F . 0.9600 ?
    C16B H16D . 0.9600 ?
    C16B H16E . 0.9600 ?
    C16B H16F . 0.9600 ?
    O1W H2W1 . 0.848(9) ?
    O1W H1W1 . 0.842(9) ?
    O2W H2W2 . 0.839(8) ?
    O2W H1W2 . 0.838(8) ?
loop_
    _geom_angle_atom_site_label_1
    _geom_angle_atom_site_label_2
    _geom_angle_atom_site_label_3
    _geom_angle_site_symmetry_1
    _geom_angle_site_symmetry_3
    _geom_angle
    _geom_angle_publ_flag
    C7A N1A N2A . . 118.95(8) ?
    C7A N1A H1NA . . 122.1(12) ?
    N2A N1A H1NA . . 118.7(12) ?
    C8A N2A N1A . . 114.85(8) ?
    O2A N3A O3A . . 123.44(9) ?
    O2A N3A C3A . . 118.16(9) ?
    O3A N3A C3A . . 118.40(9) ?
    C12A N4A C15A . . 119.77(8) ?
    C12A N4A C16A . . 119.76(8) ?
    C15A N4A C16A . . 117.83(9) ?
    C2A C1A C6A . . 120.39(9) ?
    C2A C1A H1AA . . 119.8 ?
    C6A C1A H1AA . . 119.8 ?
    C3A C2A C1A . . 118.55(9) ?
    C3A C2A H2AA . . 120.7 ?
    C1A C2A H2AA . . 120.7 ?
    C2A C3A C4A . . 122.60(9) ?
    C2A C3A N3A . . 118.59(9) ?
    C4A C3A N3A . . 118.82(9) ?
    C5A C4A C3A . . 118.18(9) ?
    C5A C4A H4AA . . 120.9 ?
    C3A C4A H4AA . . 120.9 ?
    C4A C5A C6A . . 120.71(9) ?
    C4A C5A H5AA . . 119.6 ?
    C6A C5A H5AA . . 119.6 ?
    C5A C6A C1A . . 119.57(8) ?
    C5A C6A C7A . . 117.17(8) ?
    C1A C6A C7A . . 123.22(8) ?
    O1A C7A N1A . . 123.57(9) ?
    O1A C7A C6A . . 120.16(9) ?
    N1A C7A C6A . . 116.26(8) ?
    N2A C8A C9A . . 122.77(9) ?
    N2A C8A H8AA . . 118.6 ?
    C9A C8A H8AA . . 118.6 ?
    C14A C9A C10A . . 117.64(8) ?
    C14A C9A C8A . . 118.88(8) ?
    C10A C9A C8A . . 123.48(8) ?
    C11A C10A C9A . . 121.09(9) ?
    C11A C10A H10A . . 119.5 ?
    C9A C10A H10A . . 119.5 ?
    C10A C11A C12A . . 121.35(9) ?
    C10A C11A H11A . . 119.3 ?
    C12A C11A H11A . . 119.3 ?
    N4A C12A C13A . . 121.29(8) ?
    N4A C12A C11A . . 121.36(8) ?
    C13A C12A C11A . . 117.34(8) ?
    C14A C13A C12A . . 120.62(9) ?
    C14A C13A H13A . . 119.7 ?
    C12A C13A H13A . . 119.7 ?
    C13A C14A C9A . . 121.94(9) ?
    C13A C14A H14A . . 119.0 ?
    C9A C14A H14A . . 119.0 ?
    N4A C15A H15A . . 109.5 ?
    N4A C15A H15B . . 109.5 ?
    H15A C15A H15B . . 109.5 ?
    N4A C15A H15C . . 109.5 ?
    H15A C15A H15C . . 109.5 ?
    H15B C15A H15C . . 109.5 ?
    N4A C16A H16A . . 109.5 ?
    N4A C16A H16B . . 109.5 ?
    H16A C16A H16B . . 109.5 ?
    N4A C16A H16C . . 109.5 ?
    H16A C16A H16C . . 109.5 ?
    H16B C16A H16C . . 109.5 ?
    C7B N1B N2B . . 118.62(8) ?
    C7B N1B H1NB . . 125.9(11) ?
    N2B N1B H1NB . . 115.4(11) ?
    C8B N2B N1B . . 113.95(8) ?
    O2B N3B O3B . . 123.26(9) ?
    O2B N3B C3B . . 118.35(9) ?
    O3B N3B C3B . . 118.39(9) ?
    C12B N4B C15B . . 119.95(8) ?
    C12B N4B C16B . . 119.70(9) ?
    C15B N4B C16B . . 117.92(9) ?
    C2B C1B C6B . . 120.04(9) ?
    C2B C1B H1BA . . 120.0 ?
    C6B C1B H1BA . . 120.0 ?
    C3B C2B C1B . . 118.87(9) ?
    C3B C2B H2BA . . 120.6 ?
    C1B C2B H2BA . . 120.6 ?
    C2B C3B C4B . . 122.54(9) ?
    C2B C3B N3B . . 118.80(9) ?
    C4B C3B N3B . . 118.65(9) ?
    C3B C4B C5B . . 118.02(9) ?
    C3B C4B H4BA . . 121.0 ?
    C5B C4B H4BA . . 121.0 ?
    C4B C5B C6B . . 120.93(9) ?
    C4B C5B H5BA . . 119.5 ?
    C6B C5B H5BA . . 119.5 ?
    C1B C6B C5B . . 119.59(9) ?
    C1B C6B C7B . . 124.01(9) ?
    C5B C6B C7B . . 116.40(8) ?
    O1B C7B N1B . . 122.42(9) ?
    O1B C7B C6B . . 120.50(9) ?
    N1B C7B C6B . . 117.07(8) ?
    N2B C8B C9B . . 122.99(9) ?
    N2B C8B H8BA . . 118.5 ?
    C9B C8B H8BA . . 118.5 ?
    C14B C9B C10B . . 117.73(9) ?
    C14B C9B C8B . . 118.20(9) ?
    C10B C9B C8B . . 124.06(9) ?
    C11B C10B C9B . . 120.92(9) ?
    C11B C10B H10B . . 119.5 ?
    C9B C10B H10B . . 119.5 ?
    C10B C11B C12B . . 121.27(9) ?
    C10B C11B H11B . . 119.4 ?
    C12B C11B H11B . . 119.4 ?
    N4B C12B C13B . . 121.07(9) ?
    N4B C12B C11B . . 121.46(9) ?
    C13B C12B C11B . . 117.46(8) ?
    C14B C13B C12B . . 120.49(9) ?
    C14B C13B H13B . . 119.8 ?
    C12B C13B H13B . . 119.8 ?
    C13B C14B C9B . . 122.08(9) ?
    C13B C14B H14B . . 119.0 ?
    C9B C14B H14B . . 119.0 ?
    N4B C15B H15D . . 109.5 ?
    N4B C15B H15E . . 109.5 ?
    H15D C15B H15E . . 109.5 ?
    N4B C15B H15F . . 109.5 ?
    H15D C15B H15F . . 109.5 ?
    H15E C15B H15F . . 109.5 ?
    N4B C16B H16D . . 109.5 ?
    N4B C16B H16E . . 109.5 ?
    H16D C16B H16E . . 109.5 ?
    N4B C16B H16F . . 109.5 ?
    H16D C16B H16F . . 109.5 ?
    H16E C16B H16F . . 109.5 ?
    H2W1 O1W H1W1 . . 106.7(12) ?
    H2W2 O2W H1W2 . . 108.6(12) ?
loop_
    _geom_torsion_atom_site_label_1
    _geom_torsion_atom_site_label_2
    _geom_torsion_atom_site_label_3
    _geom_torsion_atom_site_label_4
    _geom_torsion_site_symmetry_1
    _geom_torsion_site_symmetry_2
    _geom_torsion_site_symmetry_3
    _geom_torsion_site_symmetry_4
    _geom_torsion
    _geom_torsion_publ_flag
    C7A N1A N2A C8A . . . . 170.93(9) ?
    C6A C1A C2A C3A . . . . -0.75(15) ?
    C1A C2A C3A C4A . . . . 0.60(15) ?
    C1A C2A C3A N3A . . . . -179.48(9) ?
    O2A N3A C3A C2A . . . . 177.47(10) ?
    O3A N3A C3A C2A . . . . -2.85(15) ?
    O2A N3A C3A C4A . . . . -2.60(15) ?
    O3A N3A C3A C4A . . . . 177.07(10) ?
    C2A C3A C4A C5A . . . . -0.35(15) ?
    N3A C3A C4A C5A . . . . 179.73(9) ?
    C3A C4A C5A C6A . . . . 0.25(15) ?
    C4A C5A C6A C1A . . . . -0.42(15) ?
    C4A C5A C6A C7A . . . . -178.04(9) ?
    C2A C1A C6A C5A . . . . 0.68(15) ?
    C2A C1A C6A C7A . . . . 178.15(9) ?
    N2A N1A C7A O1A . . . . -0.01(15) ?
    N2A N1A C7A C6A . . . . -179.29(8) ?
    C5A C6A C7A O1A . . . . 16.42(14) ?
    C1A C6A C7A O1A . . . . -161.10(10) ?
    C5A C6A C7A N1A . . . . -164.26(9) ?
    C1A C6A C7A N1A . . . . 18.21(14) ?
    N1A N2A C8A C9A . . . . 179.26(8) ?
    N2A C8A C9A C14A . . . . 172.55(9) ?
    N2A C8A C9A C10A . . . . -8.37(15) ?
    C14A C9A C10A C11A . . . . -0.81(15) ?
    C8A C9A C10A C11A . . . . -179.90(9) ?
    C9A C10A C11A C12A . . . . -0.44(15) ?
    C15A N4A C12A C13A . . . . 173.52(10) ?
    C16A N4A C12A C13A . . . . 12.30(15) ?
    C15A N4A C12A C11A . . . . -7.65(15) ?
    C16A N4A C12A C11A . . . . -168.87(9) ?
    C10A C11A C12A N4A . . . . -177.42(9) ?
    C10A C11A C12A C13A . . . . 1.46(15) ?
    N4A C12A C13A C14A . . . . 177.65(9) ?
    C11A C12A C13A C14A . . . . -1.23(14) ?
    C12A C13A C14A C9A . . . . 0.00(15) ?
    C10A C9A C14A C13A . . . . 1.04(15) ?
    C8A C9A C14A C13A . . . . -179.83(9) ?
    C7B N1B N2B C8B . . . . -176.98(9) ?
    C6B C1B C2B C3B . . . . -0.12(15) ?
    C1B C2B C3B C4B . . . . 0.67(16) ?
    C1B C2B C3B N3B . . . . 179.87(9) ?
    O2B N3B C3B C2B . . . . 177.95(10) ?
    O3B N3B C3B C2B . . . . -2.44(15) ?
    O2B N3B C3B C4B . . . . -2.82(15) ?
    O3B N3B C3B C4B . . . . 176.80(10) ?
    C2B C3B C4B C5B . . . . -0.61(16) ?
    N3B C3B C4B C5B . . . . -179.81(9) ?
    C3B C4B C5B C6B . . . . 0.00(15) ?
    C2B C1B C6B C5B . . . . -0.46(15) ?
    C2B C1B C6B C7B . . . . 179.70(9) ?
    C4B C5B C6B C1B . . . . 0.53(15) ?
    C4B C5B C6B C7B . . . . -179.62(9) ?
    N2B N1B C7B O1B . . . . 1.99(15) ?
    N2B N1B C7B C6B . . . . -179.45(8) ?
    C1B C6B C7B O1B . . . . -177.60(10) ?
    C5B C6B C7B O1B . . . . 2.56(14) ?
    C1B C6B C7B N1B . . . . 3.81(14) ?
    C5B C6B C7B N1B . . . . -176.03(9) ?
    N1B N2B C8B C9B . . . . 179.47(9) ?
    N2B C8B C9B C14B . . . . 171.95(9) ?
    N2B C8B C9B C10B . . . . -8.92(16) ?
    C14B C9B C10B C11B . . . . -1.69(14) ?
    C8B C9B C10B C11B . . . . 179.17(9) ?
    C9B C10B C11B C12B . . . . -0.18(15) ?
    C15B N4B C12B C13B . . . . 173.26(10) ?
    C16B N4B C12B C13B . . . . 11.36(15) ?
    C15B N4B C12B C11B . . . . -7.93(15) ?
    C16B N4B C12B C11B . . . . -169.83(9) ?
    C10B C11B C12B N4B . . . . -176.95(9) ?
    C10B C11B C12B C13B . . . . 1.91(15) ?
    N4B C12B C13B C14B . . . . 177.09(9) ?
    C11B C12B C13B C14B . . . . -1.76(14) ?
    C12B C13B C14B C9B . . . . -0.10(15) ?
    C10B C9B C14B C13B . . . . 1.84(15) ?
    C8B C9B C14B C13B . . . . -178.97(9) ?
loop_
    _geom_hbond_atom_site_label_D
    _geom_hbond_atom_site_label_H
    _geom_hbond_atom_site_label_A
    _geom_hbond_site_symmetry_A
    _geom_hbond_distance_DH
    _geom_hbond_distance_HA
    _geom_hbond_distance_DA
    _geom_hbond_angle_DHA
    N1A H1NA O1W 1_645 0.850(9) 2.024(10) 2.8582(11) 166.8(16)
    O2W H2W2 O1W 1_545 0.839(8) 2.066(9) 2.8892(12) 166.9(16)
    O2W H1W2 N2B 2_666 0.838(8) 2.435(11) 3.1989(12) 151.8(16)
    O2W H1W2 O1B 2_666 0.838(8) 2.453(13) 3.1535(11) 141.6(15)
    O1W H2W1 O1A 1_565 0.848(9) 1.907(10) 2.7227(10) 160.9(18)
    O1W H2W1 N2A 1_565 0.848(9) 2.550(16) 3.1072(11) 124.2(14)
    N1B H1NB O2W 2_766 0.859(9) 2.073(9) 2.9260(12) 171.5(16)
    O1W H1W1 O1B 2_666 0.842(9) 1.997(9) 2.8304(12) 170.2(17)
    C1A H1AA O1W 1_645 0.93 2.49 3.3025(13) 146
    C8A H8AA O1W 1_645 0.93 2.51 3.2886(13) 141
    C1B H1BA O2W 2_766 0.93 2.41 3.3276(13) 169
    C5B H5BA O1B . 0.93 2.42 2.7555(13) 101
    C8B H8BA O2W 2_766 0.93 2.48 3.2977(14) 147
    C15A H15C O2B 1_454 0.96 2.58 3.4738(15) 156
    C15B H15F O2A 1_465 0.96 2.58 3.4773(15) 156
