# Supplementary material for: N′-[(Z)-4-(Dimethyl­amino)benzyl­idene]-4-nitro­benzohydrazide mono­hydrate
Source: Acta Crystallogr Sect E Struct Rep Online. 2008 Sep 13;64(Pt 10):o1907–8. doi: 10.1107/S1600536808028328 (PMC2959418; doi:10.1107/S1600536808028328)
Supplement: Supplementary file 2 [file e-64-o1907-Isup2.hkl]

#
# h,k,l, Fc-squared, Fo-squared, sigma(Fo-squared) and status flag
#
data_I
_shelx_title ' patil156_0m in P-1 (100K)'
_shelx_refln_list_code          4
_shelx_F_calc_maximum      400.91
_exptl_crystal_F_000       696.00
_reflns_d_resolution_high  0.6614
 
loop_
 _symmetry_equiv_pos_as_xyz
 'x, y, z'
 '-x, -y, -z'
 
_cell_length_a     6.5866
_cell_length_b     7.1337
_cell_length_c    34.4059
_cell_angle_alpha  92.113
_cell_angle_beta   90.918
_cell_angle_gamma 107.816
 
_shelx_F_squared_multiplier     1.000
 
loop_
 _refln_index_h
 _refln_index_k
 _refln_index_l
 _refln_F_squared_calc
 _refln_F_squared_meas
 _refln_F_squared_sigma
 _refln_observed_status
   1   0   0     6074.88     5823.38     64.09 o
   2   0   0     2081.66     2026.13     17.03 o
   3   0   0     3321.64     4029.00     32.27 o
   4   0   0     2458.33     2866.91     21.12 o
   5   0   0      221.43      225.46      2.91 o
   6   0   0        4.70        2.11      0.98 o
   7   0   0        8.99       15.81      2.15 o
   8   0   0      308.17      314.32      9.49 o
   9   0   0      232.29      239.94      6.00 o
  -9   1   0       81.51       92.57      4.98 o
  -8   1   0       30.54       32.20      2.29 o
  -7   1   0        1.50        1.10      0.90 o
  -6   1   0       18.52       14.71      1.26 o
  -5   1   0        0.24        0.25      0.40 o
  -4   1   0       77.48       86.94      1.41 o
  -3   1   0        0.32       -0.52      0.26 o
  -2   1   0        6.67        5.03      0.37 o
  -1   1   0       18.22       14.12      0.62 o
   0   1   0        7.24        8.78      0.67 o
   1   1   0       31.84       33.43      0.81 o
   2   1   0      145.17      156.07      2.12 o
   3   1   0        0.01        0.13      0.34 o
   4   1   0      134.57      135.85      2.01 o
   5   1   0       41.70       34.21      1.30 o
   6   1   0        3.72        3.96      0.94 o
   7   1   0       39.78       35.12      1.84 o
   8   1   0       16.16       16.87      2.35 o
   9   1   0        3.04       11.33      2.62 o
  -9   2   0       40.28       36.15      3.41 o
  -8   2   0        0.01        3.92      1.66 o
  -7   2   0      261.70      276.26      6.00 o
  -6   2   0     1646.61     1425.76     12.65 o
  -5   2   0      100.08      140.32      2.02 o
  -4   2   0     1143.63     1272.46      9.68 o
  -3   2   0     4333.56     4758.92     33.70 o
  -2   2   0     4473.51     4318.16     33.36 o
  -1   2   0     4169.88     4496.21     40.89 o
   0   2   0      284.77      329.55      3.35 o
   1   2   0      823.99      915.28      7.35 o
   2   2   0       11.95       15.67      0.96 o
   3   2   0      134.11      155.57      2.80 o
   4   2   0        6.17        4.40      0.80 o
   5   2   0      145.45      152.34      3.29 o
   6   2   0      732.96      704.86      8.99 o
   7   2   0        6.69       11.63      1.96 o
   8   2   0       37.71       33.00      2.65 o
  -9   3   0        2.00        2.08      2.24 o
  -8   3   0        7.37       10.34      1.70 o
  -7   3   0        2.77        2.34      1.14 o
  -6   3   0       25.71       21.90      1.80 o
  -5   3   0       56.66       59.37      1.74 o
  -4   3   0      142.72      147.72      3.06 o
  -3   3   0       13.76       12.81      0.62 o
  -2   3   0      176.93      186.69      2.24 o
  -1   3   0      168.70      180.99      4.39 o
   0   3   0      423.20      453.97      4.43 o
   1   3   0      102.95      109.39      1.57 o
   2   3   0       44.50       45.49      1.30 o
   3   3   0       83.98       76.73      1.78 o
   4   3   0       21.46       23.44      1.40 o
   5   3   0       11.70       11.19      1.36 o
   6   3   0       39.53       36.06      2.25 o
   7   3   0       46.19       42.30      3.27 o
   8   3   0       10.57        9.49      2.36 o
  -9   4   0       16.96       15.35      2.57 o
  -8   4   0      258.99      238.65      6.62 o
  -7   4   0      805.97      729.89     12.05 o
  -6   4   0       52.98       53.27      2.42 o
  -5   4   0       75.89       89.25      2.53 o
  -4   4   0       65.05       92.91      1.60 o
  -3   4   0      640.03      708.31      6.54 o
  -2   4   0      399.86      425.36      4.61 o
  -1   4   0     1497.66     1554.40     24.74 o
   0   4   0       33.72       60.88      1.28 o
   1   4   0      930.98      943.55      8.38 o
   2   4   0      151.55      162.44      2.86 o
   3   4   0      989.26      940.35     11.91 o
   4   4   0        7.05        9.06      1.36 o
   5   4   0       43.32       39.26      2.19 o
   6   4   0       69.09       68.54      3.04 o
   7   4   0      181.00      200.65      6.82 o
  -9   5   0        0.32       -0.23      1.63 o
  -8   5   0        5.08        3.54      1.92 o
  -7   5   0       67.96       63.87      5.16 o
  -6   5   0       96.24       96.02      4.51 o
  -5   5   0        2.65        1.34      0.86 o
  -4   5   0       35.36       34.53      1.90 o
  -3   5   0       94.25       95.43      1.56 o
  -2   5   0       16.76       17.32      0.78 o
  -1   5   0        8.73        4.39      1.27 o
   0   5   0       57.97       61.49      1.66 o
   1   5   0      102.55       97.68      2.39 o
   2   5   0        0.33        0.18      0.58 o
   3   5   0        5.16        5.67      1.22 o
   4   5   0       19.49       18.23      1.86 o
   5   5   0        0.51        0.65      1.34 o
   6   5   0        0.88        2.10      1.66 o
  -9   6   0       17.15       16.60      6.72 o
  -8   6   0       17.16       11.47      3.01 o
  -7   6   0      278.39      270.18     10.86 o
  -6   6   0       99.09       92.28      4.00 o
  -5   6   0      165.05      163.13      4.76 o
  -4   6   0       35.65       41.97      1.82 o
  -3   6   0       11.60       12.11      1.18 o
  -2   6   0      963.44     1004.98     21.78 o
  -1   6   0      343.95      362.36      5.13 o
   0   6   0        0.02       -0.46      0.56 o
   1   6   0      305.03      334.27      5.14 o
   2   6   0      499.04      485.08      7.61 o
   3   6   0      203.91      204.17      4.87 o
   4   6   0       53.95       54.90      3.02 o
   5   6   0       21.83       19.90      2.66 o
   6   6   0      158.30      165.58      6.47 o
  -9   7   0        5.31        3.94      3.67 o
  -8   7   0        3.81        1.58      2.30 o
  -7   7   0       28.59       20.28      3.19 o
  -6   7   0       45.83       48.29      5.84 o
  -5   7   0        2.69        1.83      1.43 o
  -4   7   0        1.04        2.15      1.08 o
  -3   7   0       14.30       13.02      1.11 o
  -2   7   0        6.92        5.55      1.58 o
  -1   7   0        4.24        3.40      0.73 o
   0   7   0       52.55       50.86      2.29 o
   1   7   0        4.57        3.41      1.03 o
   2   7   0        2.81        0.96      1.14 o
   3   7   0       24.37       27.55      2.29 o
   4   7   0        7.50        7.04      1.81 o
   5   7   0        0.63        2.78      3.73 o
  -8   8   0        1.98        5.09      3.87 o
  -7   8   0      159.10      143.37      8.56 o
  -6   8   0       15.83       14.07      5.23 o
  -5   8   0        0.05       -0.23      1.43 o
  -4   8   0      365.38      376.84      7.98 o
  -3   8   0       48.72       52.97      7.74 o
  -2   8   0       21.95       23.51      2.64 o
  -1   8   0      398.38      396.49      9.14 o
   0   8   0      341.88      343.72      5.44 o
   1   8   0        0.11        1.09      1.14 o
   2   8   0       23.31       24.67      2.25 o
   3   8   0      878.70      892.99     14.12 o
   4   8   0       54.21       45.51      4.31 o
  -7   9   0       10.87        8.57      2.82 o
  -6   9   0        0.24       -1.60      1.76 o
  -5   9   0        1.40        0.82      1.43 o
  -4   9   0        0.79        1.09      1.49 o
  -2   9   0        1.19        0.51      2.77 o
  -1   9   0        0.01        0.39      1.20 o
   0   9   0       47.00       50.03      2.47 o
   1   9   0        2.05        3.25      1.92 o
   2   9   0        0.89        1.26      1.68 o
  -6  10   0      168.55      172.23      6.65 o
  -5  10   0      127.23      128.21      6.38 o
  -1  10   0       93.09       95.78      6.93 o
   0  10   0        5.30        4.75      1.57 o
   0 -10   1        5.25        6.51      3.06 o
   1 -10   1        5.20        2.12      1.68 o
   4 -10   1       50.41       39.25      3.12 o
   5 -10   1       17.44       16.16      2.99 o
   6 -10   1        9.38        4.14      2.21 o
  -2  -9   1        0.49        1.65      1.73 o
  -1  -9   1       61.87       67.56      3.04 o
   0  -9   1        7.97        5.93      1.42 o
   1  -9   1       35.06       33.32      2.22 o
   2  -9   1        8.25        5.77      3.36 o
   4  -9   1       40.51       34.50      2.72 o
   5  -9   1       89.76       89.13      3.79 o
   6  -9   1       35.20       31.89      5.98 o
   7  -9   1      150.40      148.06      6.57 o
  -4  -8   1       21.56       21.99      3.38 o
  -3  -8   1       18.74       23.96      2.61 o
  -2  -8   1        5.20        2.87      1.54 o
  -1  -8   1        0.15        0.38      1.11 o
   0  -8   1        7.44        6.50      1.12 o
   1  -8   1        1.54        1.95      1.57 o
   2  -8   1        0.96        0.30      1.52 o
   3  -8   1       14.54       20.10      5.57 o
   4  -8   1        9.49        8.22      1.37 o
   5  -8   1        0.09       -0.95      1.30 o
   6  -8   1       24.84       17.91      2.80 o
   7  -8   1        4.65        3.53      2.58 o
   8  -8   1        5.46        8.32      2.86 o
  -5  -7   1        2.90        2.40      2.23 o
  -4  -7   1       47.74       43.09      5.10 o
  -3  -7   1       73.53       75.33      3.33 o
  -2  -7   1        0.25        0.03      1.08 o
  -1  -7   1       94.52       98.58      2.93 o
   0  -7   1       12.29       15.94      1.17 o
   1  -7   1       35.17       31.92      2.05 o
   2  -7   1       37.35       37.43      3.20 o
   3  -7   1       69.00       69.12      2.07 o
   4  -7   1        1.92        3.33      1.01 o
   5  -7   1      108.54      106.90      3.81 o
   6  -7   1      111.37      106.61      5.01 o
   7  -7   1       45.96       36.78      3.85 o
   8  -7   1        4.13        7.75      2.74 o
   9  -7   1       36.41       29.47      5.84 o
  -6  -6   1        5.15        5.83      2.59 o
  -5  -6   1       16.57       13.14      2.09 o
  -4  -6   1       26.38       26.63      3.50 o
  -3  -6   1        0.17        3.76      1.96 o
  -2  -6   1       21.27       22.66      2.72 o
  -1  -6   1        7.80        6.64      0.98 o
   0  -6   1       25.95       30.64      1.12 o
   1  -6   1       13.76       14.85      1.83 o
   2  -6   1        5.59        8.72      2.06 o
   3  -6   1        0.64       -0.20      0.70 o
   4  -6   1        8.74        6.45      0.96 o
   5  -6   1        0.24        0.78      1.08 o
   6  -6   1       56.31       52.62      3.28 o
   7  -6   1        7.96        7.62      1.98 o
   8  -6   1        0.57        1.99      1.84 o
   9  -6   1        4.95        4.18      3.07 o
  -6  -5   1       16.14       17.04      2.34 o
  -5  -5   1       55.69       58.88      3.16 o
  -4  -5   1      393.85      393.22      7.63 o
  -3  -5   1      276.98      283.35      7.07 o
  -2  -5   1       57.08       49.11      1.65 o
  -1  -5   1       43.53       46.58      1.80 o
   0  -5   1        0.00       -0.22      0.50 o
   1  -5   1      147.84      144.30      5.82 o
   2  -5   1       38.21       38.27      1.08 o
   3  -5   1       15.51       15.76      0.85 o
   4  -5   1       87.54       87.46      2.68 o
   5  -5   1       22.23       27.28      1.76 o
   6  -5   1       80.44       76.69      4.48 o
   7  -5   1      131.27      119.40      6.56 o
   8  -5   1      184.32      179.34      7.60 o
   9  -5   1        5.75        5.21      1.95 o
  -7  -4   1        0.19        0.09      1.75 o
  -6  -4   1        0.23       -0.89      1.21 o
  -5  -4   1        1.65        2.67      1.21 o
  -4  -4   1       16.51       13.52      1.64 o
  -3  -4   1        0.18        1.07      0.81 o
  -2  -4   1       28.85       32.93      1.35 o
  -1  -4   1        1.78        0.78      0.62 o
   0  -4   1      569.46      589.88      6.59 o
   1  -4   1       28.56       27.96      2.03 o
   2  -4   1       19.66       20.52      0.95 o
   3  -4   1       91.17       93.48      1.59 o
   4  -4   1       65.86       64.43      1.30 o
   5  -4   1       42.52       40.96      1.85 o
   6  -4   1        3.13        2.48      1.20 o
   7  -4   1      121.52      115.67      4.40 o
   8  -4   1       28.17       25.00      2.48 o
   9  -4   1       14.71       15.97      2.69 o
  -8  -3   1       11.07        9.39      2.33 o
  -7  -3   1       37.37       44.72      3.38 o
  -6  -3   1       37.19       39.11      2.39 o
  -5  -3   1       87.28       86.88      2.56 o
  -4  -3   1      324.25      327.09      5.39 o
  -3  -3   1       73.88       60.77      1.76 o
  -2  -3   1       60.70       60.47      1.48 o
  -1  -3   1        3.27        2.52      0.42 o
   0  -3   1      194.50      205.27      2.48 o
   1  -3   1       73.21       90.52      3.52 o
   2  -3   1     1347.75     1510.06     12.61 o
   3  -3   1       50.04       38.08      0.79 o
   4  -3   1        4.80        7.27      0.67 o
   5  -3   1      177.04      166.69      2.96 o
   6  -3   1        0.65        1.75      0.75 o
   7  -3   1       41.35       37.75      2.27 o
   8  -3   1        1.45        2.31      1.28 o
   9  -3   1       47.30       47.05      4.46 o
  -8  -2   1        6.21        6.58      1.74 o
  -7  -2   1       35.70       37.43      2.90 o
  -6  -2   1        2.01        3.16      1.10 o
  -5  -2   1        8.70        9.51      1.10 o
  -4  -2   1       90.55       85.99      2.00 o
  -3  -2   1      160.96      164.56      2.49 o
  -2  -2   1      315.45      308.40      3.66 o
  -1  -2   1      135.41      142.70      1.82 o
   0  -2   1      384.13      386.84      3.87 o
   1  -2   1      279.60      296.27      3.54 o
   2  -2   1      177.72      180.58      1.97 o
   3  -2   1        3.47        2.27      0.54 o
   4  -2   1       59.44       59.85      1.13 o
   5  -2   1        1.07        0.20      0.37 o
   6  -2   1        4.91        4.68      0.82 o
   7  -2   1        1.72        2.87      1.05 o
   8  -2   1       13.25       15.66      2.23 o
   9  -2   1       58.94       61.01      4.13 o
  -9  -1   1        5.61        6.86      4.59 o
  -8  -1   1       10.08        8.44      1.64 o
  -7  -1   1        9.40        4.09      1.10 o
  -6  -1   1       57.77       53.41      2.09 o
  -5  -1   1        4.26        4.49      0.69 o
  -4  -1   1      695.93      741.33      6.31 o
  -3  -1   1      107.39      116.13      1.58 o
  -2  -1   1      221.26      164.01      2.19 o
  -1  -1   1      316.97      327.27      3.50 o
   0  -1   1     1318.85     1466.77     16.42 o
   1  -1   1      496.98      615.13      5.16 o
   2  -1   1     1301.49     1455.98     12.32 o
   3  -1   1      658.55      598.17      4.80 o
   4  -1   1      885.20      932.45      8.23 o
   5  -1   1       64.11       31.32      1.33 o
   6  -1   1        5.55        7.74      1.22 o
   7  -1   1      311.90      278.20      5.77 o
   8  -1   1      269.82      277.32      6.12 o
   9  -1   1      359.66      380.16     10.40 o
  -9   0   1      211.13      240.04      5.99 o
  -8   0   1        0.03        1.67      1.18 o
  -7   0   1       10.09       10.19      1.22 o
  -6   0   1       13.89        9.23      1.08 o
  -5   0   1       11.97        8.38      0.74 o
  -4   0   1       40.75       44.13      1.47 o
  -3   0   1       54.82       51.42      1.07 o
  -2   0   1       30.80       30.38      1.03 o
  -1   0   1        4.01        5.80      0.51 o
   0   0   1        0.79        0.00      0.13 o
   1   0   1       32.23       24.33      0.79 o
   2   0   1      147.43      138.69      1.69 o
   3   0   1        8.69        8.12      0.65 o
   4   0   1        5.08        5.65      0.58 o
   5   0   1        3.18        2.30      0.55 o
   6   0   1      135.75      120.64      2.65 o
   7   0   1       25.67       30.05      1.96 o
   8   0   1        0.97        2.74      1.20 o
   9   0   1        4.67        5.70      1.75 o
  -9   1   1      544.22      621.41     13.40 o
  -8   1   1       23.09       23.69      2.14 o
  -7   1   1      163.26      144.04      3.64 o
  -6   1   1     1669.81     1447.39     13.70 o
  -5   1   1      183.03      136.01      2.10 o
  -4   1   1      970.27     1131.90      8.30 o
  -3   1   1      135.32      141.56      1.71 o
  -2   1   1     3406.14     3405.62     26.76 o
  -1   1   1     1411.03     1540.32     14.53 o
   0   1   1       40.31      -13.78      6.89 o
   1   1   1     1422.03     1569.12     14.99 o
   2   1   1     1041.89     1061.61      9.60 o
   3   1   1      580.48      617.66      5.00 o
   4   1   1      313.83      346.32      3.61 o
   5   1   1      364.74      301.68      3.90 o
   6   1   1     1505.29     1326.73     15.54 o
   7   1   1       84.12       75.66      2.50 o
   8   1   1       19.22       25.44      2.65 o
   9   1   1      559.64      665.65     14.54 o
  -9   2   1        0.98        4.65      2.32 o
  -8   2   1        0.81        2.04      1.44 o
  -7   2   1        0.24        1.43      0.98 o
  -6   2   1       65.95       63.87      1.70 o
  -5   2   1       15.31       15.62      0.74 o
  -4   2   1       29.19       32.08      0.87 o
  -3   2   1        0.27       -0.77      0.39 o
  -2   2   1      246.04      254.77      2.85 o
  -1   2   1      284.09      292.97      3.10 o
   0   2   1     1248.97     1239.42     13.12 o
   1   2   1       33.01       33.74      0.84 o
   2   2   1      378.15      380.79      4.24 o
   3   2   1      212.71      212.71      2.78 o
   4   2   1       85.33       85.00      1.59 o
   5   2   1       16.20       12.44      1.18 o
   6   2   1       25.72       25.39      1.77 o
   7   2   1       22.36       24.28      2.47 o
   8   2   1       20.85       22.31      2.27 o
  -9   3   1      208.37      218.94     14.53 o
  -8   3   1      194.94      185.42      5.48 o
  -7   3   1      273.40      237.28      4.74 o
  -6   3   1        0.08        0.93      0.80 o
  -5   3   1       45.68       67.84      1.85 o
  -4   3   1      342.06      365.57      4.18 o
  -3   3   1        0.00        0.23      0.26 o
  -2   3   1      273.80      327.66      3.59 o
  -1   3   1      159.41      172.49      4.18 o
   0   3   1     2047.05     2265.07     20.28 o
   1   3   1       19.79       18.35      0.81 o
   2   3   1       66.89       61.15      1.48 o
   3   3   1      686.47      683.90      7.35 o
   4   3   1        8.16        8.67      0.98 o
   5   3   1       12.82       10.04      1.29 o
   6   3   1       22.06       21.38      1.84 o
   7   3   1       96.92      106.31      4.56 o
   8   3   1        7.96        8.33      1.97 o
  -9   4   1       65.27       80.25      4.70 o
  -8   4   1        0.03        2.92      1.47 o
  -7   4   1       96.48       90.36      3.54 o
  -6   4   1        1.72        1.44      0.95 o
  -5   4   1        8.06        7.86      1.02 o
  -4   4   1      227.44      227.39      3.11 o
  -3   4   1       76.58       79.53      1.54 o
  -2   4   1        8.35        8.27      0.83 o
  -1   4   1       33.86       38.73      2.27 o
   0   4   1      156.83      158.25      2.21 o
   1   4   1        0.02       -0.69      0.34 o
   2   4   1       41.86       40.48      1.47 o
   3   4   1       20.77       19.84      1.57 o
   4   4   1       94.33       93.28      3.08 o
   5   4   1        9.49        6.62      1.32 o
   6   4   1        1.83        3.38      1.40 o
   7   4   1        9.38       13.01      2.56 o
  -9   5   1        0.00        2.48      2.08 o
  -8   5   1       21.10       17.28      2.70 o
  -7   5   1       19.79       20.05      3.00 o
  -6   5   1        0.00       -0.03      1.21 o
  -5   5   1      228.80      235.35      9.06 o
  -4   5   1       84.14       76.77      2.35 o
  -3   5   1      165.60      180.95      2.37 o
  -2   5   1        1.57        3.09      0.55 o
  -1   5   1       46.94       45.09      1.61 o
   0   5   1      225.26      241.49      3.65 o
   1   5   1       23.37       22.46      1.14 o
   2   5   1       26.34       27.45      1.37 o
   3   5   1        1.01        0.92      0.95 o
   4   5   1      148.44      153.26      4.65 o
   5   5   1       28.63       27.86      2.46 o
   6   5   1      114.58      129.46      4.64 o
  -9   6   1        7.50        9.80      3.43 o
  -8   6   1       14.44       10.60      2.96 o
  -7   6   1      112.44      103.86      4.68 o
  -6   6   1        2.81        1.84      1.94 o
  -5   6   1        2.30        1.88      1.48 o
  -4   6   1        3.20        0.75      0.79 o
  -3   6   1       50.78       48.88      1.90 o
  -2   6   1       26.06       27.05      1.53 o
  -1   6   1       18.33       21.19      1.06 o
   0   6   1      152.52      161.04      2.74 o
   1   6   1       24.30       25.34      1.59 o
   2   6   1        2.26        1.95      1.03 o
   3   6   1       38.08       40.67      2.81 o
   4   6   1        2.66        3.41      1.42 o
   5   6   1        0.40        1.06      1.56 o
   6   6   1        0.33        2.47      2.63 o
  -9   7   1       23.43       18.47      5.30 o
  -8   7   1       10.69        5.72      2.67 o
  -7   7   1       62.25       65.51      6.25 o
  -6   7   1       48.21       47.93      3.87 o
  -5   7   1        3.60        4.27      1.57 o
  -4   7   1        4.94        4.93      1.66 o
  -3   7   1       22.23       24.07      1.38 o
  -2   7   1        7.97        9.20      1.95 o
  -1   7   1       30.02       28.38      1.34 o
   0   7   1        0.00        0.39      0.72 o
   1   7   1       38.46       34.86      1.95 o
   2   7   1       59.39       64.05      2.86 o
   3   7   1      373.50      386.79      9.25 o
   4   7   1      141.18      134.67      4.50 o
   5   7   1        0.69        2.54      2.41 o
  -8   8   1        1.46        2.38      2.55 o
  -7   8   1        0.45        0.16      2.18 o
  -6   8   1       16.09        8.76      2.34 o
  -5   8   1        6.47        1.71      1.50 o
  -4   8   1        5.64        4.63      1.27 o
  -2   8   1        4.90        1.16      4.07 o
  -1   8   1        0.26        1.03      1.01 o
   0   8   1        2.95        5.51      1.08 o
   1   8   1       11.94       10.84      1.56 o
   2   8   1       62.97       67.53      4.58 o
   3   8   1        3.96        5.68      2.16 o
   4   8   1       34.86       35.88      3.91 o
  -7   9   1       83.69       87.57      5.42 o
  -6   9   1       23.16       23.59      2.92 o
  -5   9   1       64.38       56.58      3.16 o
  -4   9   1       13.73        7.06      1.77 o
  -3   9   1        0.18        1.63      4.07 o
  -2   9   1        0.93       -1.79      2.85 o
  -1   9   1        1.68        1.17      1.14 o
   0   9   1        0.05        2.18      1.16 o
   1   9   1       37.42       27.55      2.47 o
   2   9   1       10.82       11.64      2.26 o
  -6  10   1        5.37        1.67      2.06 o
  -5  10   1        3.74        1.36      2.31 o
  -4  10   1        5.62        4.21      1.90 o
  -2  10   1       17.05       11.14      6.38 o
  -1  10   1        0.83        0.27      1.80 o
   0  10   1        0.74       -0.13      1.63 o
   0 -10   2      163.03      154.66      7.66 o
   1 -10   2       72.83       62.22      9.77 o
   5 -10   2       54.25       54.73      4.35 o
   6 -10   2       17.49       14.67      2.54 o
  -2  -9   2      134.82      141.52      5.81 o
  -1  -9   2        4.87        5.91      1.55 o
   0  -9   2       29.40       27.47      1.76 o
   1  -9   2        7.01        7.21      1.54 o
   2  -9   2        0.80        1.74      2.93 o
   4  -9   2        6.51        7.74      1.77 o
   5  -9   2       13.02       11.20      4.07 o
   6  -9   2       20.01       17.57      2.69 o
   7  -9   2        0.00        4.56      2.44 o
  -4  -8   2        3.39        2.96      2.33 o
  -3  -8   2      153.96      145.83      4.93 o
  -2  -8   2      384.70      421.63      7.72 o
  -1  -8   2        2.24        2.76      1.21 o
   0  -8   2       53.11       54.49      3.03 o
   1  -8   2       53.55       59.66      3.75 o
   2  -8   2        2.57        4.22      1.75 o
   3  -8   2      358.66      358.82     11.96 o
   4  -8   2       31.85       34.69      5.36 o
   5  -8   2       54.11       58.16      3.87 o
   6  -8   2      785.46      810.83     17.37 o
   7  -8   2      315.78      311.37     11.20 o
   8  -8   2       13.37        8.59      2.84 o
  -5  -7   2        5.96        4.68      2.28 o
  -4  -7   2       17.60       19.22      3.03 o
  -3  -7   2        2.46        2.07      1.39 o
  -2  -7   2        0.00        1.06      1.12 o
  -1  -7   2        1.42        0.05      0.98 o
   0  -7   2       68.81       70.81      2.46 o
   1  -7   2        0.30        1.37      1.32 o
   2  -7   2       11.25       11.52      2.27 o
   3  -7   2        0.82        1.16      0.70 o
   4  -7   2        1.76        0.75      0.83 o
   5  -7   2        2.76        3.09      1.27 o
   6  -7   2       27.19       22.24      2.46 o
   7  -7   2        3.51        3.12      2.09 o
   8  -7   2       23.13       25.02      3.85 o
   9  -7   2        4.21        8.42      4.35 o
  -6  -6   2       97.08      106.54      7.90 o
  -5  -6   2        2.81        2.06      1.64 o
  -4  -6   2      648.88      645.79     10.38 o
  -3  -6   2     1928.91     1932.89     22.49 o
  -2  -6   2       31.27       31.93      2.62 o
  -1  -6   2       11.70       16.49      1.36 o
   0  -6   2     1094.83     1191.21     13.98 o
   1  -6   2       54.20       65.48      3.17 o
   2  -6   2       30.83       34.92      3.29 o
   3  -6   2       62.88       65.37      2.18 o
   4  -6   2       27.94       37.44      1.88 o
   5  -6   2       20.26       21.62      1.99 o
   6  -6   2        9.56        2.01      1.55 o
   7  -6   2       15.90        7.11      2.04 o
   8  -6   2       64.92       66.05      4.46 o
   9  -6   2        6.46        3.71      3.00 o
  -6  -5   2        5.33        5.74      1.82 o
  -5  -5   2        3.83        4.82      1.51 o
  -4  -5   2       38.41       33.45      2.46 o
  -3  -5   2       40.42       41.44      3.28 o
  -2  -5   2        1.32        2.09      0.70 o
  -1  -5   2      130.85      131.78      3.01 o
   0  -5   2        0.43        0.41      0.51 o
   1  -5   2        4.22        2.45      2.02 o
   2  -5   2       73.80       76.13      2.09 o
   3  -5   2      141.73      143.83      2.00 o
   4  -5   2       59.78       61.93      1.98 o
   5  -5   2        4.66        2.57      0.92 o
   6  -5   2       27.10       28.28      2.19 o
   7  -5   2        0.59       -0.12      1.42 o
   8  -5   2        0.91        1.50      1.75 o
   9  -5   2       18.74       17.14      2.69 o
  -7  -4   2        9.63        7.03      2.00 o
  -6  -4   2      125.18      133.89      4.04 o
  -5  -4   2      308.37      298.06      5.85 o
  -4  -4   2      286.26      279.59      5.92 o
  -3  -4   2      202.65      194.47      4.12 o
  -2  -4   2      108.47      145.27      3.24 o
  -1  -4   2     1172.65     1274.58     12.14 o
   0  -4   2       74.33       63.23      1.42 o
   1  -4   2      419.55      441.31     10.98 o
   2  -4   2     2767.66     2874.69     25.98 o
   3  -4   2       18.04       25.89      0.88 o
   4  -4   2       31.69       38.21      1.04 o
   5  -4   2       15.44       17.62      1.37 o
   6  -4   2      186.92      169.82      4.61 o
   7  -4   2       27.21       20.52      1.83 o
   8  -4   2        8.33        6.74      1.67 o
   9  -4   2      364.70      397.44     10.49 o
  -8  -3   2        7.41        7.03      2.23 o
  -7  -3   2        0.34        1.53      1.57 o
  -6  -3   2        7.48        5.67      1.35 o
  -5  -3   2        8.15        8.60      1.19 o
  -4  -3   2       31.99       29.23      1.63 o
  -3  -3   2        1.31        0.19      0.52 o
  -2  -3   2        2.62        1.32      0.48 o
  -1  -3   2      135.53      140.36      1.83 o
   0  -3   2      397.46      430.26      4.50 o
   1  -3   2      193.30      194.26      5.72 o
   2  -3   2      117.10      127.21      1.65 o
   3  -3   2      244.43      250.54      2.54 o
   4  -3   2      114.38      109.72      1.98 o
   5  -3   2       55.61       50.85      2.25 o
   6  -3   2       26.78       21.08      1.40 o
   7  -3   2       38.81       36.38      2.24 o
   8  -3   2       14.36       13.43      1.80 o
   9  -3   2       29.01       26.54      3.69 o
  -8  -2   2        7.94        9.39      1.86 o
  -7  -2   2      444.26      449.94      9.39 o
  -6  -2   2       71.75       62.53      3.51 o
  -5  -2   2       74.20       71.49      2.33 o
  -4  -2   2       63.92       67.59      1.79 o
  -3  -2   2      531.78      458.10      5.51 o
  -2  -2   2      122.63      122.44      2.04 o
  -1  -2   2       13.06        2.83      0.36 o
   0  -2   2     1631.40     1909.65     18.49 o
   1  -2   2     3110.45     3158.03     28.52 o
   2  -2   2      118.47      142.22      1.69 o
   3  -2   2     4730.71     5371.53     36.52 o
   4  -2   2        1.11        0.39      0.30 o
   5  -2   2        7.71        2.05      0.46 o
   6  -2   2       12.67       18.58      1.42 o
   7  -2   2      833.24      725.17     13.53 o
   8  -2   2      120.29      107.31      4.61 o
   9  -2   2        2.52        2.33      1.89 o
  -9  -1   2       14.97       13.14      2.72 o
  -8  -1   2       11.86       10.67      2.58 o
  -7  -1   2      105.97      104.65      3.17 o
  -6  -1   2      109.07      101.91      4.89 o
  -5  -1   2      107.19      106.93      2.56 o
  -4  -1   2      137.29      140.14      2.05 o
  -3  -1   2      175.41      166.04      2.08 o
  -2  -1   2      122.18      137.64      1.98 o
  -1  -1   2       23.27       16.22      0.66 o
   0  -1   2       78.59       78.38      1.04 o
   1  -1   2       69.03       69.02      1.12 o
   2  -1   2       41.68       39.28      0.81 o
   3  -1   2      212.50      237.63      2.39 o
   4  -1   2       34.16       37.98      1.16 o
   5  -1   2       23.69       25.43      1.03 o
   6  -1   2       86.15       71.77      1.94 o
   7  -1   2        2.78        5.33      1.11 o
   8  -1   2        0.24        1.67      1.20 o
   9  -1   2        9.84        9.43      2.80 o
  -9   0   2      359.19      392.78     10.96 o
  -8   0   2        0.95        1.23      1.15 o
  -7   0   2       55.16       37.79      2.50 o
  -6   0   2      331.41      277.85      4.65 o
  -5   0   2      162.46      184.72      2.59 o
  -4   0   2       22.66       47.48      1.28 o
  -3   0   2      219.98      245.93      2.81 o
  -2   0   2       88.56      124.44      1.75 o
  -1   0   2    36893.87    30916.12    526.47 o
   0   0   2      927.71       -0.18      0.09 o
   1   0   2      935.78      975.69      8.88 o
   2   0   2     9543.14     9036.84     97.91 o
   3   0   2     6870.87     7494.59     54.08 o
   4   0   2      514.38      545.00      5.15 o
   5   0   2        3.89       26.14      1.05 o
   6   0   2      999.71      807.66      9.02 o
   7   0   2      250.95      243.18      5.04 o
   8   0   2        6.39        9.67      1.67 o
   9   0   2       99.02      108.07      4.05 o
  -9   1   2       10.22        8.92      2.27 o
  -8   1   2       10.40       13.05      1.61 o
  -7   1   2       36.01       28.10      1.81 o
  -6   1   2        6.64        6.43      0.88 o
  -5   1   2       19.42       18.21      1.02 o
  -4   1   2       79.80       84.96      1.34 o
  -3   1   2       41.67       44.56      0.92 o
  -2   1   2       40.57       41.35      0.76 o
  -1   1   2       49.41       47.99      1.19 o
   0   1   2       51.07       51.81      0.73 o
   1   1   2       23.52       21.09      0.87 o
   2   1   2      223.14      235.84      2.66 o
   3   1   2       25.40       22.63      0.75 o
   4   1   2        6.02        5.29      0.57 o
   5   1   2      114.78       96.26      2.03 o
   6   1   2        4.37        7.93      1.08 o
   7   1   2       19.16       18.54      1.56 o
   8   1   2       58.25       56.84      3.78 o
   9   1   2      117.72      135.18      6.02 o
  -9   2   2      182.40      176.36      7.50 o
  -8   2   2      115.51      108.64      4.50 o
  -7   2   2       18.02        6.20      1.20 o
  -6   2   2        2.74        0.60      0.52 o
  -5   2   2      273.80      265.63      3.19 o
  -4   2   2     6298.39     7183.46     48.24 o
  -3   2   2     3582.83     4117.18     31.72 o
  -2   2   2       99.99       82.16      1.41 o
  -1   2   2    17660.91    18702.95    177.33 o
   0   2   2   160725.11   127013.96   2456.28 o
   1   2   2      456.51      509.23      4.70 o
   2   2   2      102.66      109.16      1.90 o
   3   2   2     1923.19     2241.57     18.18 o
   4   2   2        4.91        8.75      0.64 o
   5   2   2       10.62       13.12      1.64 o
   6   2   2       18.58       17.80      1.81 o
   7   2   2       63.17       70.96      3.70 o
   8   2   2      366.64      372.54      7.60 o
  -9   3   2       31.49       37.74      4.14 o
  -8   3   2        2.65        3.28      1.47 o
  -7   3   2        4.20        4.72      1.15 o
  -6   3   2       47.01       45.42      1.86 o
  -5   3   2       88.69       85.91      2.05 o
  -4   3   2      362.60      393.49      4.55 o
  -3   3   2       58.77       57.79      0.93 o
  -2   3   2      208.31      219.72      2.67 o
  -1   3   2      308.67      321.01      3.65 o
   0   3   2      138.15      149.13      1.90 o
   1   3   2       40.44       41.50      0.95 o
   2   3   2       29.45       33.68      1.17 o
   3   3   2       11.76       15.26      1.07 o
   4   3   2        6.08        3.85      0.92 o
   5   3   2        0.04        0.74      0.88 o
   6   3   2       28.29       23.41      1.93 o
   7   3   2        7.39        6.25      1.93 o
   8   3   2       13.40       15.65      3.99 o
  -9   4   2        0.01       -1.56      1.68 o
  -8   4   2      121.58       95.49      4.08 o
  -7   4   2       12.26       12.98      1.84 o
  -6   4   2      700.66      638.65      9.62 o
  -5   4   2       20.45       21.10      1.41 o
  -4   4   2      384.96      407.41      4.23 o
  -3   4   2      328.17      380.48      5.51 o
  -2   4   2      803.57      776.08      7.75 o
  -1   4   2     1203.79     1403.65     13.15 o
   0   4   2       25.28       27.51      0.95 o
   1   4   2       98.69       83.18      1.53 o
   2   4   2        7.07        1.92      0.64 o
   3   4   2        0.00       -0.61      0.83 o
   4   4   2       72.84       73.63      2.74 o
   5   4   2        6.98        4.60      1.23 o
   6   4   2      463.41      457.15      7.57 o
   7   4   2        5.49        4.98      2.09 o
  -9   5   2        4.21        1.44      2.00 o
  -8   5   2       11.74       15.39      2.60 o
  -7   5   2        0.80        2.12      1.91 o
  -6   5   2       63.86       57.77      4.82 o
  -5   5   2       38.55       39.26      3.39 o
  -4   5   2      109.49      113.56      2.89 o
  -3   5   2       11.50       10.45      0.70 o
  -2   5   2        6.87        7.64      0.65 o
  -1   5   2        1.98        2.97      0.67 o
   0   5   2       89.70       93.17      1.90 o
   1   5   2       65.12       57.14      2.25 o
   2   5   2        3.44        2.47      0.72 o
   3   5   2       17.25       16.09      1.55 o
   4   5   2        0.56       -0.02      1.12 o
   5   5   2        6.80        8.87      1.74 o
   6   5   2        0.13        3.36      1.76 o
  -9   6   2       24.53       21.97      5.91 o
  -8   6   2      155.74      149.49      7.35 o
  -7   6   2      317.51      325.01     10.31 o
  -6   6   2       13.69       11.82      2.27 o
  -5   6   2       36.98       41.57      2.53 o
  -4   6   2       17.14       24.25      2.99 o
  -3   6   2       31.01       33.77      1.89 o
  -2   6   2       41.35       47.57      1.77 o
  -1   6   2      410.51      428.75      5.43 o
   0   6   2      186.37      182.65      3.52 o
   1   6   2      339.56      366.32      5.87 o
   2   6   2        6.58        5.87      1.22 o
   3   6   2      809.71      826.31     11.66 o
   4   6   2       41.45       33.20      3.67 o
   5   6   2        0.38        1.85      1.56 o
   6   6   2       41.00       43.59      3.98 o
  -9   7   2        4.45        1.77      3.53 o
  -8   7   2        2.40        1.71      2.28 o
  -7   7   2        7.86        3.61      3.19 o
  -6   7   2       67.77       60.70      4.04 o
  -5   7   2        2.17        1.93      1.40 o
  -4   7   2        0.55        1.49      1.00 o
  -3   7   2       12.69       12.41      1.51 o
  -2   7   2        0.70        0.95      1.37 o
  -1   7   2       22.13       23.79      2.04 o
   0   7   2       11.77       11.23      1.17 o
   1   7   2        9.04        7.40      1.24 o
   2   7   2       20.19       22.77      1.94 o
   3   7   2        0.54        3.42      1.37 o
   4   7   2       23.51       29.22      2.59 o
   5   7   2        0.10       -3.12      2.34 o
  -8   8   2       24.06       28.23      4.02 o
  -7   8   2      223.33      226.59      9.37 o
  -6   8   2        3.89       -1.95      1.90 o
  -5   8   2       25.56       22.10      2.34 o
  -4   8   2        5.00        6.03      1.90 o
  -2   8   2       71.59       68.29      5.93 o
  -1   8   2      257.61      258.39     16.09 o
   0   8   2        5.68        3.46      1.06 o
   1   8   2        0.12        0.40      1.18 o
   2   8   2      977.84      999.26     13.79 o
   3   8   2      183.67      185.84      5.51 o
   4   8   2        3.17        1.21      2.24 o
  -7   9   2       71.03       73.55      5.08 o
  -6   9   2        6.84        2.22      1.97 o
  -5   9   2        0.38       -0.81      1.33 o
  -4   9   2        0.79        1.22      1.49 o
  -3   9   2        1.94        4.35      4.62 o
  -2   9   2        3.80        3.96      3.16 o
  -1   9   2        0.25        1.52      1.26 o
   0   9   2       37.23       38.03      2.57 o
   1   9   2        2.37        0.46      1.39 o
   2   9   2        5.65        5.09      1.97 o
  -6  10   2       10.53        9.29      2.30 o
  -5  10   2       10.63        7.88      2.58 o
  -4  10   2      261.73      264.97      8.56 o
  -2  10   2        0.00       -1.09      4.62 o
  -1  10   2      232.75      230.25      7.46 o
   0  10   2       87.66       75.00      3.83 o
   0 -10   3       10.32       10.72      2.31 o
   1 -10   3       11.90       11.15      1.96 o
   5 -10   3       16.56       13.04      2.72 o
   6 -10   3       52.72       59.23      4.14 o
  -2  -9   3      361.59      373.62      7.91 o
  -1  -9   3       65.05       68.18      4.20 o
   0  -9   3        5.33        5.19      1.18 o
   1  -9   3        3.55        1.65      1.91 o
   2  -9   3       16.90       13.11      3.75 o
   4  -9   3       95.89      103.49      4.35 o
   5  -9   3       42.25       39.49      2.74 o
   6  -9   3      187.14      183.43      6.51 o
   7  -9   3      525.33      546.13     13.99 o
  -4  -8   3       31.30       31.62      5.99 o
  -3  -8   3       60.94       62.35      4.84 o
  -2  -8   3       61.71       66.11      3.14 o
  -1  -8   3        1.50        0.77      1.12 o
   0  -8   3        1.17        0.20      0.94 o
   1  -8   3       14.33       11.68      2.16 o
   2  -8   3       22.49       21.27      2.57 o
   3  -8   3       55.55       68.31      7.33 o
   4  -8   3       33.21       28.30      3.60 o
   5  -8   3        1.04       -0.75      1.44 o
   6  -8   3       28.38       26.14      3.73 o
   7  -8   3       20.72       17.62      4.07 o
   8  -8   3        6.96        4.62      2.53 o
  -5  -7   3      116.47      120.39      5.78 o
  -4  -7   3      221.94      234.03      7.46 o
  -3  -7   3       79.03       77.47      4.36 o
  -2  -7   3        8.76        9.28      1.97 o
  -1  -7   3       12.44       10.01      1.22 o
   0  -7   3       29.44       29.03      1.45 o
   1  -7   3      124.66      123.41      4.48 o
   2  -7   3       89.31       90.69      4.43 o
   3  -7   3       12.97       16.19      1.65 o
   4  -7   3      153.41      143.63      3.78 o
   5  -7   3       41.87       47.00      2.82 o
   6  -7   3       62.55       64.90      3.64 o
   7  -7   3      247.61      257.02     12.31 o
   8  -7   3        4.71        6.70      2.54 o
   9  -7   3        0.20       -1.22      3.12 o
  -6  -6   3        0.36        0.18      2.05 o
  -5  -6   3        2.60        6.09      1.79 o
  -4  -6   3       39.98       37.80      3.17 o
  -3  -6   3       24.93       27.73      3.37 o
  -2  -6   3        1.94        1.09      1.01 o
  -1  -6   3       14.19       13.97      1.26 o
   0  -6   3        2.90        0.77      0.90 o
   1  -6   3       40.36       42.11      2.70 o
   2  -6   3       47.59       49.98      3.20 o
   3  -6   3        0.00       -1.00      0.92 o
   4  -6   3        0.68        1.83      0.80 o
   5  -6   3       21.33       18.63      1.91 o
   6  -6   3      131.98      139.37      6.47 o
   7  -6   3        2.93        3.72      1.72 o
   8  -6   3        2.42        1.62      1.83 o
   9  -6   3       20.35       20.02      3.35 o
  -6  -5   3        1.48        1.64      1.67 o
  -5  -5   3       51.93       47.29      4.41 o
  -4  -5   3      388.65      386.67     10.38 o
  -3  -5   3      161.91      151.14      4.10 o
  -2  -5   3       61.35       54.66      1.55 o
  -1  -5   3      244.31      260.02      4.99 o
   0  -5   3       66.03       67.92      1.78 o
   1  -5   3       83.45       79.07      4.12 o
   2  -5   3      261.24      277.27      4.03 o
   3  -5   3      543.44      557.64      5.60 o
   4  -5   3       10.35        7.81      1.30 o
   5  -5   3       79.41       82.59      2.77 o
   6  -5   3      207.63      200.21      5.15 o
   7  -5   3        0.67        2.32      1.60 o
   8  -5   3       25.33       20.03      2.96 o
   9  -5   3      270.13      296.19      9.06 o
  -7  -4   3        8.25       10.36      2.31 o
  -6  -4   3        0.20        1.58      1.36 o
  -5  -4   3       78.13       76.49      4.77 o
  -4  -4   3        3.99        7.39      1.42 o
  -3  -4   3       15.75       16.46      1.57 o
  -2  -4   3       57.88       60.28      1.80 o
  -1  -4   3       78.96       77.37      1.54 o
   0  -4   3      321.72      335.29      4.21 o
   1  -4   3        1.93        0.97      0.93 o
   2  -4   3        9.77       12.44      0.60 o
   3  -4   3       51.61       49.33      1.50 o
   4  -4   3       32.75       30.96      1.03 o
   5  -4   3        8.57        6.47      1.00 o
   6  -4   3       51.84       51.59      2.72 o
   7  -4   3       17.58       18.05      1.78 o
   8  -4   3        0.58        0.93      1.37 o
   9  -4   3       12.03       11.20      2.40 o
  -8  -3   3       39.67       42.40      3.61 o
  -7  -3   3      138.61      143.99      5.18 o
  -6  -3   3       19.02       15.27      1.77 o
  -5  -3   3      295.92      315.16      5.30 o
  -4  -3   3      635.64      653.31      8.23 o
  -3  -3   3        0.35        0.10      0.54 o
  -2  -3   3        3.13        3.36      0.56 o
  -1  -3   3       21.04       20.69      0.71 o
   0  -3   3        7.13        1.38      0.39 o
   1  -3   3      631.88      641.45     18.74 o
   2  -3   3      771.17      852.10      7.49 o
   3  -3   3      281.15      297.67      2.88 o
   4  -3   3      516.28      518.76      5.11 o
   5  -3   3       19.80       24.07      1.23 o
   6  -3   3      183.77      172.38      3.75 o
   7  -3   3       54.35       39.60      2.33 o
   8  -3   3      182.77      172.13      5.74 o
   9  -3   3       61.36       64.90      4.23 o
  -8  -2   3       14.71       14.45      2.40 o
  -7  -2   3        3.02        3.71      1.49 o
  -6  -2   3        7.30        6.60      1.30 o
  -5  -2   3       21.87       18.45      1.35 o
  -4  -2   3       33.69       35.10      1.40 o
  -3  -2   3       90.80       89.16      1.97 o
  -2  -2   3      265.23      253.63      3.46 o
  -1  -2   3      150.82      152.51      2.11 o
   0  -2   3     1099.20     1102.38     10.89 o
   1  -2   3      365.95      387.21      3.93 o
   2  -2   3       14.84       14.29      0.50 o
   3  -2   3        0.07       -0.62      0.31 o
   4  -2   3       40.07       38.03      0.90 o
   5  -2   3        6.23        6.38      0.55 o
   6  -2   3        8.47        6.26      0.70 o
   7  -2   3        3.89        3.47      1.17 o
   8  -2   3        0.06        0.97      1.38 o
   9  -2   3        1.73        6.14      2.11 o
  -9  -1   3        8.43        8.54      2.20 o
  -8  -1   3       76.06       78.49      3.33 o
  -7  -1   3       49.62       51.60      3.49 o
  -6  -1   3       12.45        7.45      1.13 o
  -5  -1   3      365.85      359.75      4.37 o
  -4  -1   3      754.16      721.79      6.18 o
  -3  -1   3       97.41      104.70      2.52 o
  -2  -1   3      228.25      212.19      2.62 o
  -1  -1   3      283.15      272.03      3.02 o
   0  -1   3      414.88      421.24      4.45 o
   1  -1   3      167.82      183.87      2.13 o
   2  -1   3     5347.35     5813.35     41.47 o
   3  -1   3        0.00        6.53      0.45 o
   4  -1   3       94.35       92.16      1.74 o
   5  -1   3        9.68        8.83      0.67 o
   6  -1   3        8.00        3.28      0.73 o
   7  -1   3      138.39      138.25      3.56 o
   8  -1   3       10.16        9.82      1.59 o
   9  -1   3       71.02       79.37      4.56 o
  -9   0   3       32.97       41.22      2.76 o
  -8   0   3        0.02        0.18      1.12 o
  -7   0   3      113.94      102.11      2.81 o
  -6   0   3        0.03       -0.12      0.68 o
  -5   0   3        0.08        0.19      0.45 o
  -4   0   3        0.02       -0.37      0.39 o
  -3   0   3       20.67       17.91      0.88 o
  -2   0   3       61.22       56.92      1.13 o
  -1   0   3        8.25       -1.82      0.91 o
   0   0   3        1.92       -0.93      0.46 o
   1   0   3       17.51       17.20      0.47 o
   2   0   3      101.31       99.20      1.61 o
   3   0   3       43.98       39.80      1.11 o
   4   0   3        2.39        2.94      0.49 o
   5   0   3        0.59       -0.06      0.45 o
   6   0   3        4.94        4.87      0.86 o
   7   0   3       16.94       14.26      1.49 o
   8   0   3       64.19       66.39      3.06 o
   9   0   3       19.02       17.56      2.15 o
  -9   1   3        4.28        2.77      1.90 o
  -8   1   3       29.93       28.78      2.02 o
  -7   1   3      489.45      422.40      7.00 o
  -6   1   3       70.02       54.09      2.06 o
  -5   1   3       56.90       51.79      1.55 o
  -4   1   3     2827.96     3064.64     19.88 o
  -3   1   3      441.12      427.36      3.50 o
  -2   1   3       23.32       47.05      0.94 o
  -1   1   3      169.22      197.30      2.21 o
   0   1   3      301.88      307.64      3.24 o
   1   1   3     3603.11     3781.15     32.63 o
   2   1   3      207.72      239.35      2.49 o
   3   1   3      164.37      143.44      1.81 o
   4   1   3      246.15      308.54      3.34 o
   5   1   3      135.78       93.42      1.98 o
   6   1   3       21.24       19.91      1.48 o
   7   1   3      124.14      114.74      3.06 o
   8   1   3      451.18      496.66     11.04 o
   9   1   3      234.33      253.78      8.17 o
  -9   2   3       63.06       77.70      5.17 o
  -8   2   3        0.18        0.59      1.67 o
  -7   2   3        8.05        6.22      1.49 o
  -6   2   3       30.08       27.25      1.17 o
  -5   2   3       21.47       20.52      1.04 o
  -4   2   3       44.56       44.73      0.94 o
  -3   2   3        1.26        0.49      0.38 o
  -2   2   3      373.25      381.30      3.97 o
  -1   2   3       28.28       25.07      0.91 o
   0   2   3     1207.60     1242.62     10.44 o
   1   2   3      146.17      146.64      1.96 o
   2   2   3      736.19      761.01      7.28 o
   3   2   3        6.14        6.52      1.03 o
   4   2   3       33.01       30.05      1.17 o
   5   2   3        2.95        2.65      0.80 o
   6   2   3       47.23       42.27      2.11 o
   7   2   3       18.53       17.81      2.18 o
   8   2   3       40.98       52.38      3.11 o
  -9   3   3      276.02      299.79     10.21 o
  -8   3   3       89.96       76.87      3.67 o
  -7   3   3      133.64      112.72      5.07 o
  -6   3   3     1150.11     1044.49     11.81 o
  -5   3   3        5.58       16.14      1.14 o
  -4   3   3      288.15      340.94      4.33 o
  -3   3   3       77.82       86.06      1.37 o
  -2   3   3     1195.51     1315.75     10.74 o
  -1   3   3      207.30      211.00      2.64 o
   0   3   3        0.77        0.48      0.37 o
   1   3   3      447.44      527.07      4.74 o
   2   3   3      288.16      323.91      3.96 o
   3   3   3      472.72      510.75      6.17 o
   4   3   3       31.04       31.90      1.72 o
   5   3   3      276.80      262.10      4.64 o
   6   3   3      688.09      632.92      9.00 o
   7   3   3       15.41       12.39      2.25 o
   8   3   3       52.31       64.76      3.63 o
  -9   4   3       20.16       16.13      2.70 o
  -8   4   3        9.12        9.28      1.88 o
  -7   4   3       33.50       31.21      2.38 o
  -6   4   3        1.53        1.70      1.08 o
  -5   4   3       59.65       55.85      2.06 o
  -4   4   3      120.37      121.13      2.11 o
  -3   4   3      211.39      227.71      2.80 o
  -2   4   3       76.81       74.39      1.43 o
  -1   4   3       89.65       99.33      3.72 o
   0   4   3      393.96      430.42      6.59 o
   1   4   3       15.45       17.40      0.90 o
   2   4   3       38.34       34.35      1.89 o
   3   4   3       39.29       42.82      2.26 o
   4   4   3       27.52       29.24      1.94 o
   5   4   3       22.54       21.47      1.79 o
   6   4   3       15.48       16.20      1.84 o
   7   4   3       27.60       26.83      3.06 o
  -9   5   3       66.23       73.09      6.18 o
  -8   5   3      110.85      102.80      5.18 o
  -7   5   3      184.64      174.53      7.91 o
  -6   5   3       26.06       20.85      4.40 o
  -5   5   3      140.99      165.65      5.10 o
  -4   5   3       35.79       42.76      1.82 o
  -3   5   3      154.19      168.78      2.60 o
  -2   5   3        6.14        6.97      0.69 o
  -1   5   3        7.46        7.29      1.03 o
   0   5   3      904.91      971.59      8.09 o
   1   5   3        7.15        6.82      1.17 o
   2   5   3        2.33        1.15      0.81 o
   3   5   3      447.36      459.55      6.97 o
   4   5   3        3.41        1.77      1.18 o
   5   5   3        0.22        1.71      1.32 o
   6   5   3        2.19        1.75      1.66 o
  -9   6   3       16.14       16.01      3.69 o
  -8   6   3        7.52        5.34      2.59 o
  -7   6   3      125.38      104.98      5.64 o
  -6   6   3        0.04       -3.00      1.50 o
  -5   6   3        2.34        2.58      1.22 o
  -4   6   3       61.22       58.96      2.43 o
  -3   6   3       37.05       36.81      1.30 o
  -2   6   3        1.24        2.12      0.58 o
  -1   6   3        3.37        3.61      0.65 o
   0   6   3       77.61       79.06      3.32 o
   1   6   3       21.71       22.40      1.42 o
   2   6   3        0.09        1.03      1.00 o
   3   6   3       21.52       22.03      1.96 o
   4   6   3       13.99       10.37      1.74 o
   5   6   3        0.05       -0.19      1.54 o
   6   6   3        0.36        1.23      2.55 o
  -9   7   3       33.41       28.52      5.98 o
  -8   7   3       88.69       89.08      6.05 o
  -7   7   3       26.85       19.47      3.73 o
  -6   7   3        5.21        0.89      1.76 o
  -5   7   3      121.41      127.54      4.76 o
  -4   7   3       14.68       11.52      1.50 o
  -3   7   3       58.35       61.57      3.10 o
  -2   7   3       14.09       11.33      1.43 o
  -1   7   3       65.01       63.92      2.02 o
   0   7   3       33.57       35.95      1.58 o
   1   7   3        1.36        0.89      1.00 o
   2   7   3       14.71       12.85      1.61 o
   3   7   3        8.73        9.09      1.66 o
   4   7   3       38.89       42.75      2.97 o
   5   7   3       30.75       30.69      3.94 o
  -8   8   3        0.96        4.21      4.21 o
  -7   8   3       32.26       34.88      3.88 o
  -6   8   3        1.13       -2.39      1.62 o
  -5   8   3       10.23       11.42      2.51 o
  -4   8   3        9.96        9.54      1.47 o
  -3   8   3        0.33        2.58      3.40 o
  -2   8   3        0.00        0.48      2.40 o
  -1   8   3       13.28       14.19      1.19 o
   0   8   3       68.99       73.53      3.98 o
   1   8   3        0.02        1.66      1.19 o
   2   8   3        3.22        5.37      2.34 o
   3   8   3       19.77       19.73      2.69 o
   4   8   3       15.93       16.67      4.44 o
  -7   9   3       22.15       17.46      3.30 o
  -6   9   3       14.73        6.58      2.30 o
  -5   9   3        8.40        8.58      4.28 o
  -4   9   3       17.37       16.98      2.17 o
  -3   9   3        5.38        3.67      4.48 o
  -2   9   3        6.00        1.55      2.96 o
  -1   9   3       21.55       17.29      1.97 o
   0   9   3       14.03       13.61      2.23 o
   1   9   3        2.62        2.38      1.57 o
   2   9   3        7.05        7.92      2.03 o
  -6  10   3        7.49        4.41      2.06 o
  -5  10   3        1.30       -0.68      2.04 o
  -4  10   3        6.52        4.62      2.04 o
  -2  10   3        4.00        4.07      5.43 o
  -1  10   3        7.87        4.23      2.05 o
   0  10   3        0.37        0.92      1.60 o
   0 -10   4       25.34       16.67      5.69 o
   1 -10   4       10.71        7.50      1.95 o
   5 -10   4       96.31       87.46      5.16 o
   6 -10   4      979.89     1049.47     20.55 o
  -2  -9   4      136.06      137.41      4.91 o
  -1  -9   4        0.00       -0.99      1.27 o
   0  -9   4       29.81       30.97      1.88 o
   1  -9   4       14.61       13.93      2.67 o
   2  -9   4        4.18        5.39      2.40 o
   4  -9   4       27.24       33.95      2.72 o
   5  -9   4       34.78       35.30      5.23 o
   6  -9   4        6.62        6.38      2.21 o
   7  -9   4       71.03       75.54      6.32 o
  -4  -8   4        0.02       -0.51      2.08 o
  -3  -8   4      474.38      460.11      9.16 o
  -2  -8   4      118.48      115.72      3.92 o
  -1  -8   4       50.17       48.31      3.06 o
   0  -8   4      798.23      837.29     12.52 o
   1  -8   4       17.70       13.90      2.33 o
   2  -8   4       14.42       18.60      2.50 o
   3  -8   4     1605.18     1688.17     49.57 o
   4  -8   4      743.54      786.50     12.77 o
   5  -8   4       30.08       27.44      2.31 o
   6  -8   4        2.09        0.54      2.17 o
   7  -8   4      948.95      986.66     21.45 o
   8  -8   4       33.02       26.52      3.81 o
  -5  -7   4       32.08       26.44      3.68 o
  -4  -7   4        1.45        1.93      1.62 o
  -3  -7   4        8.30        8.28      1.64 o
  -2  -7   4       85.68       95.31      4.31 o
  -1  -7   4        2.12        2.10      0.97 o
   0  -7   4       30.42       32.42      2.15 o
   1  -7   4       12.92       11.96      1.20 o
   2  -7   4       24.74       26.33      3.33 o
   3  -7   4        2.96        3.38      0.79 o
   4  -7   4       18.10       18.58      1.51 o
   5  -7   4        1.31        2.34      1.31 o
   6  -7   4       10.49        8.20      1.98 o
   7  -7   4        2.34        3.25      1.91 o
   8  -7   4       63.73       55.03      6.59 o
   9  -7   4       11.57       11.95      4.35 o
  -6  -6   4        2.71        0.72      2.13 o
  -5  -6   4       33.11       38.89      3.88 o
  -4  -6   4      287.89      287.82      6.71 o
  -3  -6   4      535.58      529.32      9.46 o
  -2  -6   4       70.63       85.09      3.04 o
  -1  -6   4       28.07       33.04      2.37 o
   0  -6   4      215.77      237.05      4.12 o
   1  -6   4        0.11       -0.80      0.97 o
   2  -6   4        4.58        4.94      1.51 o
   3  -6   4      952.60     1005.18     13.97 o
   4  -6   4        0.69        1.98      0.85 o
   5  -6   4        7.98        6.75      1.69 o
   6  -6   4     1543.42     1518.63     24.44 o
   7  -6   4      114.37      115.88      5.00 o
   8  -6   4        2.37        3.25      1.88 o
   9  -6   4        0.34        0.25      2.05 o
  -6  -5   4        5.86        2.88      1.64 o
  -5  -5   4        6.33        6.37      1.77 o
  -4  -5   4       32.10       34.57      3.10 o
  -3  -5   4        2.08        1.57      1.12 o
  -2  -5   4        8.50        7.82      0.85 o
  -1  -5   4       36.57       36.01      1.90 o
   0  -5   4        6.36        7.29      0.76 o
   1  -5   4       30.82       25.41      2.67 o
   2  -5   4      131.98      141.59      2.49 o
   3  -5   4      113.91      112.12      1.73 o
   4  -5   4        3.25        3.66      0.86 o
   5  -5   4        1.54        2.18      0.95 o
   6  -5   4       92.64       96.20      5.37 o
   7  -5   4        1.18        2.32      1.38 o
   8  -5   4       33.58       33.20      3.50 o
   9  -5   4       32.57       32.29      3.22 o
  -7  -4   4      188.43      205.36      5.80 o
  -6  -4   4       99.54      111.51      3.82 o
  -5  -4   4        2.12        2.60      1.25 o
  -4  -4   4     1906.75     1896.71     23.55 o
  -3  -4   4     2135.53     2088.67     24.88 o
  -2  -4   4        0.20        0.81      0.57 o
  -1  -4   4        8.83       15.00      0.77 o
   0  -4   4     2983.37     3275.20     31.32 o
   1  -4   4     1007.64     1044.91     21.48 o
   2  -4   4        5.09        2.85      0.43 o
   3  -4   4       66.53       55.97      1.46 o
   4  -4   4      554.76      525.77      5.32 o
   5  -4   4      501.12      514.17      7.50 o
   6  -4   4      359.96      322.78      6.81 o
   7  -4   4       15.96       10.42      1.53 o
   8  -4   4      102.44       91.35      4.32 o
   9  -4   4       67.62       62.16      4.76 o
  -8  -3   4        6.58        7.63      2.21 o
  -7  -3   4        0.06        1.89      2.18 o
  -6  -3   4        4.56        3.35      1.46 o
  -5  -3   4        0.29        0.86      0.95 o
  -4  -3   4      194.74      191.27      3.92 o
  -3  -3   4        1.34        1.35      0.65 o
  -2  -3   4        9.53        9.53      0.79 o
  -1  -3   4      235.23      242.77      2.79 o
   0  -3   4       54.55       59.77      1.16 o
   1  -3   4      103.52       97.99      2.37 o
   2  -3   4      217.60      235.56      2.82 o
   3  -3   4      304.55      314.12      2.96 o
   4  -3   4      204.42      202.18      2.66 o
   5  -3   4       56.70       54.51      1.68 o
   6  -3   4        3.78        2.80      0.93 o
   7  -3   4        8.60        5.56      1.39 o
   8  -3   4        1.74        1.34      1.79 o
   9  -3   4       15.22       15.23      3.65 o
  -8  -2   4       89.54      102.56      4.65 o
  -7  -2   4       39.87       38.95      2.92 o
  -6  -2   4        0.06        0.19      0.95 o
  -5  -2   4      659.10      657.79      8.42 o
  -4  -2   4      681.42      642.34      7.54 o
  -3  -2   4      403.62      370.25      4.19 o
  -2  -2   4     5619.39     5780.05     48.26 o
  -1  -2   4      356.76      349.45      3.65 o
   0  -2   4     1564.18     1497.57     12.38 o
   1  -2   4     1987.90     2010.65     19.30 o
   2  -2   4     2623.68     2682.34     20.08 o
   3  -2   4       91.12      125.24      1.82 o
   4  -2   4       11.51       11.94      0.56 o
   5  -2   4      211.55      187.65      2.48 o
   6  -2   4      147.86       93.95      1.87 o
   7  -2   4      118.77      121.85      3.64 o
   8  -2   4        0.14        0.06      1.42 o
   9  -2   4      912.56      931.54     18.01 o
  -9  -1   4        0.00       -0.77      1.78 o
  -8  -1   4        1.88        2.08      1.37 o
  -7  -1   4        3.66        3.54      1.05 o
  -6  -1   4       18.15       13.96      1.38 o
  -5  -1   4       58.35       58.00      1.71 o
  -4  -1   4       35.63       32.68      1.38 o
  -3  -1   4       42.33       39.78      0.98 o
  -2  -1   4        1.98        1.35      0.48 o
  -1  -1   4        0.16        0.44      0.28 o
   0  -1   4       85.15       85.95      1.35 o
   1  -1   4       11.23        9.53      0.48 o
   2  -1   4        1.23        1.30      0.25 o
   3  -1   4       17.38       19.67      0.59 o
   4  -1   4        0.01        0.27      0.30 o
   5  -1   4        3.64        1.51      0.47 o
   6  -1   4       17.66       16.96      1.26 o
   7  -1   4       11.76       10.48      1.70 o
   8  -1   4        0.86        0.26      1.14 o
   9  -1   4       62.98       67.61      4.33 o
  -9   0   4       41.69       39.50      2.74 o
  -8   0   4        2.53        1.57      1.12 o
  -7   0   4      933.73      899.79     11.14 o
  -6   0   4        1.06       -0.59      0.84 o
  -5   0   4       42.18       44.41      1.48 o
  -4   0   4      686.76      795.76      6.70 o
  -3   0   4        0.40       -0.72      0.36 o
  -2   0   4      252.91      242.40      3.22 o
  -1   0   4    13300.43    12932.39    132.17 o
   0   0   4     2370.57     2325.93     66.08 o
   1   0   4     2738.94     2617.30     24.86 o
   2   0   4      988.20      942.74      7.38 o
   3   0   4     9241.20    10372.73     68.02 o
   4   0   4      425.41      460.97      4.34 o
   5   0   4      500.39      407.48      4.32 o
   6   0   4       58.58       43.47      1.98 o
   7   0   4      249.11      197.99      4.87 o
   8   0   4        9.83        9.11      1.69 o
   9   0   4        2.97        5.34      1.71 o
  -9   1   4       26.40       26.18      3.59 o
  -8   1   4        0.00        0.69      1.09 o
  -7   1   4       35.35       33.33      2.45 o
  -6   1   4       10.40        6.47      0.79 o
  -5   1   4       14.00       15.95      0.80 o
  -4   1   4       47.83       55.98      1.15 o
  -3   1   4       13.08       12.24      0.57 o
  -2   1   4      109.04      110.52      1.89 o
  -1   1   4      387.52      389.23      4.10 o
   0   1   4        0.71        0.26      0.21 o
   1   1   4       13.40        9.17      0.56 o
   2   1   4        3.83        5.30      0.39 o
   3   1   4      390.22      412.05      3.69 o
   4   1   4      160.22      170.20      2.23 o
   5   1   4      151.33      146.66      2.44 o
   6   1   4      146.36      132.07      3.65 o
   7   1   4       53.82       54.81      2.33 o
   8   1   4        5.76        9.50      2.33 o
   9   1   4        4.18        5.29      2.40 o
  -9   2   4      585.51      592.43     15.56 o
  -8   2   4       43.69       48.92      4.16 o
  -7   2   4      449.49      406.08      6.83 o
  -6   2   4        7.59       16.77      1.20 o
  -5   2   4      147.54      159.05      2.25 o
  -4   2   4       28.15       57.72      1.08 o
  -3   2   4       36.98       36.09      1.19 o
  -2   2   4     1828.95     2070.72     16.78 o
  -1   2   4    84841.69    74002.61    760.64 o
   0   2   4      527.95      657.74      6.15 o
   1   2   4     1199.90     1133.32      9.51 o
   2   2   4     5425.01     5882.14     44.55 o
   3   2   4     3541.15     3842.78     27.35 o
   4   2   4       62.52       57.50      1.38 o
   5   2   4       82.75       59.22      2.01 o
   6   2   4      196.67      151.18      3.51 o
   7   2   4      147.31      141.01      4.17 o
   8   2   4        0.05        0.77      1.69 o
  -9   3   4       25.74       23.04      3.54 o
  -8   3   4       33.42       33.24      3.26 o
  -7   3   4       42.13       42.55      2.41 o
  -6   3   4        6.53        5.85      0.94 o
  -5   3   4        3.94        1.87      0.62 o
  -4   3   4        3.10        2.47      0.60 o
  -3   3   4      106.20      108.17      1.72 o
  -2   3   4      456.11      491.53      4.24 o
  -1   3   4      529.30      564.13      6.14 o
   0   3   4      327.06      367.18      3.87 o
   1   3   4       26.06       26.25      0.81 o
   2   3   4      152.96      159.96      2.59 o
   3   3   4        0.28        0.31      0.52 o
   4   3   4        0.00        0.52      0.65 o
   5   3   4       98.76       83.35      2.61 o
   6   3   4        2.38        6.66      1.36 o
   7   3   4       29.20       28.36      2.92 o
   8   3   4       65.13       76.23      6.37 o
  -9   4   4       68.79       60.42      4.14 o
  -8   4   4       20.03       24.21      2.45 o
  -7   4   4      145.23      129.56      3.82 o
  -6   4   4        0.75        1.66      1.16 o
  -5   4   4      112.98       99.85      2.66 o
  -4   4   4     4827.98     5357.65     42.87 o
  -3   4   4     1409.64     1565.53     13.90 o
  -2   4   4      249.35      275.02      4.59 o
  -1   4   4     8687.60    10016.01     82.22 o
   0   4   4    14528.23    16350.31    125.07 o
   1   4   4       86.97      100.65      1.65 o
   2   4   4       27.81       19.32      1.11 o
   3   4   4      571.31      595.39      8.00 o
   4   4   4      294.53      282.64      5.26 o
   5   4   4       51.78       48.83      2.42 o
   6   4   4       51.23       54.49      3.03 o
   7   4   4      109.06      107.43      5.37 o
  -9   5   4        7.15        8.47      2.38 o
  -8   5   4       87.14       87.18      6.09 o
  -7   5   4        7.23        8.24      2.04 o
  -6   5   4        0.00       -0.69      1.12 o
  -5   5   4       12.45       10.91      1.47 o
  -4   5   4      158.73      167.55      4.00 o
  -3   5   4        1.05        1.29      0.47 o
  -2   5   4       26.78       29.80      1.65 o
  -1   5   4       56.04       56.66      1.44 o
   0   5   4       39.02       39.94      0.95 o
   1   5   4       50.22       51.88      1.87 o
   2   5   4        7.28        8.61      1.10 o
   3   5   4        6.13        5.03      1.15 o
   4   5   4        0.61       -1.09      1.03 o
   5   5   4       11.81        9.55      1.76 o
   6   5   4       47.74       47.75      4.13 o
  -9   6   4       48.27       44.50      5.25 o
  -8   6   4      358.92      316.52     11.06 o
  -7   6   4       55.26       45.91      4.20 o
  -6   6   4       69.49       59.20      4.10 o
  -5   6   4      275.71      269.86      7.52 o
  -4   6   4       14.46       15.97      1.48 o
  -3   6   4       47.86       48.32      1.90 o
  -2   6   4      217.67      222.48      3.76 o
  -1   6   4      237.20      263.59      4.06 o
   0   6   4       40.36       40.26      1.41 o
   1   6   4      159.26      172.53      3.43 o
   2   6   4       66.91       55.59      2.46 o
   3   6   4       18.19       19.72      1.91 o
   4   6   4       49.13       46.80      2.86 o
   5   6   4      114.37      107.43      4.32 o
   6   6   4      187.71      188.02      7.84 o
  -9   7   4        6.41        5.03      3.94 o
  -8   7   4        0.03        0.25      3.06 o
  -7   7   4        6.98        6.57      3.06 o
  -6   7   4       58.81       60.08      9.64 o
  -5   7   4        9.35       11.80      2.38 o
  -4   7   4       30.78       31.96      4.21 o
  -3   7   4        1.42        4.06      1.42 o
  -2   7   4        1.49        2.63      1.24 o
  -1   7   4       84.02       84.22      2.81 o
   0   7   4        2.64        2.59      0.93 o
   1   7   4        5.07        3.76      1.12 o
   2   7   4        4.32        6.27      1.43 o
   3   7   4        7.52        6.14      1.55 o
   4   7   4        4.04        6.32      1.82 o
   5   7   4        4.51        6.93      2.78 o
  -8   8   4        4.84        6.72      2.84 o
  -7   8   4       55.41       50.91      6.65 o
  -6   8   4        6.92        5.54      3.12 o
  -5   8   4        2.18        1.39      1.90 o
  -4   8   4        1.22        1.92      1.11 o
  -3   8   4        0.52        0.92      2.38 o
  -2   8   4        0.28        2.62      2.74 o
  -1   8   4      109.88      105.13      4.78 o
   0   8   4      277.77      293.18      5.77 o
   1   8   4        0.10       -0.98      1.07 o
   2   8   4       10.38        8.94      1.67 o
   3   8   4      307.88      302.04      9.36 o
  -7   9   4       19.52       17.43      6.59 o
  -6   9   4        6.54        5.39      2.15 o
  -5   9   4        0.15        2.19      1.47 o
  -4   9   4        0.46        0.36      1.00 o
  -3   9   4        5.53       13.72      5.84 o
  -2   9   4        0.13        1.32      2.87 o
  -1   9   4       12.48       10.44      1.32 o
   0   9   4       26.27       28.06      2.32 o
   1   9   4        1.96        1.94      1.54 o
   2   9   4       24.56       30.11      2.98 o
  -6  10   4        1.52        0.80      2.72 o
  -5  10   4       24.82       25.26      3.40 o
  -4  10   4        2.42        2.31      1.90 o
  -2  10   4       45.89       41.62      3.05 o
  -1  10   4      126.19      112.42      5.25 o
   0  10   4       13.61       11.70      2.02 o
   0 -10   5        0.00       -0.49      1.75 o
   1 -10   5       25.22       21.70      2.57 o
   5 -10   5       35.32       37.62      3.67 o
   6 -10   5        0.00        5.50      2.01 o
  -2  -9   5       11.68        8.57      2.24 o
  -1  -9   5       10.97       10.14      1.73 o
   0  -9   5       31.25       28.01      2.14 o
   1  -9   5        0.62        1.97      1.90 o
   2  -9   5       15.43       13.81      4.14 o
   3  -9   5       91.05       97.17      6.75 o
   4  -9   5        0.07       -0.41      1.22 o
   5  -9   5       66.04       60.79      3.22 o
   6  -9   5      403.45      425.16     10.83 o
   7  -9   5      250.55      249.69     11.68 o
  -4  -8   5        1.00        1.93      2.21 o
  -3  -8   5        6.77        6.59      2.41 o
  -2  -8   5        0.78       -0.52      1.34 o
  -1  -8   5       12.53       10.42      2.14 o
   0  -8   5       10.43        9.56      1.28 o
   1  -8   5        5.12        3.53      2.02 o
   2  -8   5        0.07        1.41      1.58 o
   3  -8   5      180.24      189.32     11.54 o
   4  -8   5       37.19       34.15      1.94 o
   5  -8   5        3.66        1.82      1.50 o
   6  -8   5       65.15       70.99      9.98 o
   7  -8   5       26.89       34.97      5.64 o
   8  -8   5        0.40       -1.06      2.22 o
  -5  -7   5       75.04       75.05      7.79 o
  -4  -7   5       14.26       11.66      2.06 o
  -3  -7   5      215.22      221.65      5.37 o
  -2  -7   5      778.13      814.65     12.24 o
  -1  -7   5       88.89       81.33      2.86 o
   0  -7   5       17.68       17.45      1.24 o
   1  -7   5       25.81       26.28      1.25 o
   2  -7   5        4.57        5.94      1.83 o
   3  -7   5      128.88      130.91      3.11 o
   4  -7   5       56.56       59.31      2.46 o
   5  -7   5       93.99       87.49      3.55 o
   6  -7   5      816.28      824.92     15.30 o
   7  -7   5      477.34      469.47     10.99 o
   8  -7   5        6.77        4.68      2.16 o
   9  -7   5       38.50       44.41      6.65 o
  -6  -6   5        9.89        7.49      2.71 o
  -5  -6   5        8.92        9.14      1.98 o
  -4  -6   5       51.28       53.07      3.22 o
  -3  -6   5      120.70      125.36      4.10 o
  -2  -6   5       70.99       70.53      2.82 o
  -1  -6   5        3.36        3.55      0.99 o
   0  -6   5        0.07        0.06      0.72 o
   1  -6   5       35.78       39.50      1.36 o
   2  -6   5        0.39        0.14      1.21 o
   3  -6   5       11.69       12.03      2.43 o
   4  -6   5       37.10       37.76      2.88 o
   5  -6   5       18.92       18.36      1.98 o
   6  -6   5      163.96      164.07      4.98 o
   7  -6   5        4.06        5.20      2.57 o
   8  -6   5        1.46        0.36      1.80 o
   9  -6   5        6.23        7.72      2.70 o
  -6  -5   5       13.27       10.36      2.14 o
  -5  -5   5      185.12      187.23      5.43 o
  -4  -5   5      440.17      447.65      8.34 o
  -3  -5   5      165.23      163.91      6.15 o
  -2  -5   5       24.79       20.94      1.34 o
  -1  -5   5        4.00        2.70      0.76 o
   0  -5   5        0.16        1.85      0.60 o
   1  -5   5       12.03       14.84      1.27 o
   2  -5   5       39.92       42.52      1.30 o
   3  -5   5        5.33        4.63      0.79 o
   4  -5   5      259.44      274.81      4.86 o
   5  -5   5       11.11       11.19      1.49 o
   6  -5   5       31.03       34.78      2.93 o
   7  -5   5      117.62      113.15      6.43 o
   8  -5   5        0.03        2.05      1.88 o
   9  -5   5        2.49        4.91      1.91 o
  -7  -4   5        4.19        3.21      2.01 o
  -6  -4   5        0.08        0.18      1.23 o
  -5  -4   5        5.74        6.73      1.41 o
  -4  -4   5        1.37        7.71      1.52 o
  -3  -4   5       66.32       63.18      2.63 o
  -2  -4   5       33.46       27.42      1.39 o
  -1  -4   5      170.35      179.90      2.48 o
   0  -4   5      127.00      127.81      2.41 o
   1  -4   5        5.53        7.11      0.48 o
   2  -4   5       85.94       93.23      1.73 o
   3  -4   5        1.31        0.55      0.44 o
   4  -4   5       20.60       20.01      0.97 o
   5  -4   5       26.82       24.06      2.64 o
   6  -4   5      188.96      180.33      6.23 o
   7  -4   5       35.86       37.42      2.49 o
   8  -4   5        0.07        0.34      1.19 o
   9  -4   5       31.12       35.17      4.93 o
  -8  -3   5      112.34      118.94      5.19 o
  -7  -3   5        4.66        3.66      1.81 o
  -6  -3   5       10.24        7.53      1.48 o
  -5  -3   5      474.50      460.55      6.82 o
  -4  -3   5      831.14      818.77     10.37 o
  -3  -3   5      239.54      208.51      3.52 o
  -2  -3   5      486.67      489.28      5.92 o
  -1  -3   5      612.30      679.30      5.65 o
   0  -3   5       74.04       69.07      1.32 o
   1  -3   5        9.76       19.30      0.60 o
   2  -3   5       13.93       10.63      0.47 o
   3  -3   5      461.80      475.79      4.27 o
   4  -3   5       29.83       27.48      1.00 o
   5  -3   5       87.79       96.83      2.21 o
   6  -3   5      421.62      382.05      6.21 o
   7  -3   5       94.84       92.72      3.28 o
   8  -3   5        7.83        5.41      1.52 o
   9  -3   5      598.05      652.81     14.10 o
  -8  -2   5       12.69       14.75      4.49 o
  -7  -2   5       17.73       21.43      2.40 o
  -6  -2   5        2.92        1.76      1.09 o
  -5  -2   5      109.45      107.86      2.97 o
  -4  -2   5       48.14       51.41      1.89 o
  -3  -2   5       83.02       79.11      1.73 o
  -2  -2   5      442.18      435.10      4.94 o
  -1  -2   5      280.98      287.30      3.18 o
   0  -2   5      845.03      873.81      7.42 o
   1  -2   5      191.77      188.42      2.35 o
   2  -2   5        8.28        7.53      0.48 o
   3  -2   5       24.34       23.81      0.80 o
   4  -2   5        2.73        2.07      0.34 o
   5  -2   5        4.96        5.59      0.54 o
   6  -2   5        0.33        0.41      0.52 o
   7  -2   5        6.12        4.25      1.24 o
   8  -2   5       14.86       11.57      2.60 o
   9  -2   5        0.07        3.05      2.04 o
  -9  -1   5       33.74       32.58      3.17 o
  -8  -1   5      100.23       95.46      3.57 o
  -7  -1   5       91.58      109.38      3.23 o
  -6  -1   5        0.06       -0.27      0.79 o
  -5  -1   5      284.35      270.95      3.85 o
  -4  -1   5      159.62      160.78      2.28 o
  -3  -1   5       29.17       30.17      1.01 o
  -2  -1   5      112.01       99.64      1.79 o
  -1  -1   5      527.81      535.51      5.91 o
   0  -1   5       88.41      111.20      1.73 o
   1  -1   5      336.17      303.79      3.25 o
   2  -1   5     2873.21     2976.29     21.43 o
   3  -1   5     2320.87     2564.72     16.14 o
   4  -1   5      378.21      363.49      3.22 o
   5  -1   5        9.26       14.39      0.95 o
   6  -1   5      267.35      230.22      3.63 o
   7  -1   5        0.31        1.58      1.03 o
   8  -1   5        6.14        6.83      1.47 o
   9  -1   5       45.52       51.80      6.49 o
  -9   0   5       27.83       25.95      2.24 o
  -8   0   5       46.28       47.78      2.83 o
  -7   0   5        9.28        9.36      1.22 o
  -6   0   5       11.71        8.69      1.05 o
  -5   0   5       46.15       42.30      1.33 o
  -4   0   5        0.92        0.07      0.42 o
  -3   0   5       25.03       24.16      0.82 o
  -2   0   5       29.10       25.47      0.93 o
  -1   0   5       33.43       34.74      1.12 o
   0   0   5       15.99       13.31      0.97 o
   1   0   5       71.27       72.46      0.93 o
   2   0   5       81.15       81.91      1.20 o
   3   0   5        4.71        4.12      0.50 o
   4   0   5       18.52       18.62      1.00 o
   5   0   5        0.63        0.44      0.46 o
   6   0   5        7.15        8.08      1.07 o
   7   0   5       13.57       11.15      1.45 o
   8   0   5       31.71       31.22      4.04 o
   9   0   5       52.10       58.52      3.45 o
  -9   1   5        4.57        5.13      3.26 o
  -8   1   5       50.43       60.70      3.39 o
  -7   1   5       88.57       76.11      2.66 o
  -6   1   5       31.53       29.55      1.26 o
  -5   1   5      469.75      455.23      4.71 o
  -4   1   5      846.39      845.97      6.75 o
  -3   1   5        9.73        3.75      0.37 o
  -2   1   5      443.65      435.31      4.19 o
  -1   1   5      276.55      268.64      3.08 o
   0   1   5      357.54      365.87      3.92 o
   1   1   5       20.65       23.61      0.65 o
   2   1   5     2349.94     2601.56     18.02 o
   3   1   5       42.70       30.27      0.83 o
   4   1   5       25.25       27.70      0.98 o
   5   1   5      120.08      120.84      2.22 o
   6   1   5      109.86       98.93      2.46 o
   7   1   5      176.66      171.78      7.70 o
   8   1   5       23.87       24.79      5.20 o
   9   1   5       56.51       57.66      4.47 o
  -9   2   5        8.84       11.20      3.80 o
  -8   2   5        0.42       -0.67      1.42 o
  -7   2   5       87.18       80.54      2.79 o
  -6   2   5       16.69       14.48      1.12 o
  -5   2   5       28.88       30.66      0.99 o
  -4   2   5        3.68        2.77      0.38 o
  -3   2   5       12.89       12.37      0.64 o
  -2   2   5      266.87      272.09      3.23 o
  -1   2   5       18.47       17.23      1.15 o
   0   2   5      203.55      206.79      2.39 o
   1   2   5       93.47      105.40      1.67 o
   2   2   5      790.51      809.93      7.04 o
   3   2   5      186.80      187.16      2.51 o
   4   2   5       11.44       14.76      0.78 o
   5   2   5       20.80       17.59      1.70 o
   6   2   5        3.76        2.47      1.08 o
   7   2   5        4.80        1.17      1.43 o
   8   2   5       45.06       51.58      4.25 o
  -9   3   5        0.34        0.66      2.18 o
  -8   3   5      107.09      101.56      4.12 o
  -7   3   5     1092.99     1037.58     15.71 o
  -6   3   5       91.18       79.61      2.63 o
  -5   3   5        3.93        6.23      0.79 o
  -4   3   5     2000.82     2137.03     17.38 o
  -3   3   5      125.01      117.29      1.68 o
  -2   3   5      188.13      242.83      2.54 o
  -1   3   5     1096.81     1257.05     13.67 o
   0   3   5      162.73      172.04      1.86 o
   1   3   5     1179.27     1240.29      9.86 o
   2   3   5       28.49       37.65      1.51 o
   3   3   5       10.85        7.21      0.75 o
   4   3   5        1.73       -0.01      0.70 o
   5   3   5      140.41      128.33      3.15 o
   6   3   5      141.39      144.22      3.81 o
   7   3   5       29.68       33.83      3.12 o
   8   3   5      558.14      640.19     11.17 o
  -9   4   5        0.05        1.09      2.99 o
  -8   4   5        2.32        1.35      1.38 o
  -7   4   5       58.80       53.73      3.50 o
  -6   4   5       33.74       28.73      2.25 o
  -5   4   5      147.80      150.63      4.13 o
  -4   4   5       83.27       86.01      1.79 o
  -3   4   5       89.73       96.76      1.69 o
  -2   4   5      213.41      224.71      2.69 o
  -1   4   5      325.81      362.65      4.28 o
   0   4   5      340.47      374.74      3.69 o
   1   4   5       15.85       17.98      0.90 o
   2   4   5      200.72      198.39      3.19 o
   3   4   5        0.60        1.01      0.87 o
   4   4   5       30.09       29.68      1.92 o
   5   4   5        7.89        7.92      1.34 o
   6   4   5        5.31        3.87      1.39 o
   7   4   5       25.27       25.44      3.05 o
  -9   5   5      164.30      175.08      7.81 o
  -8   5   5       89.23       80.37     15.96 o
  -7   5   5      153.90      136.76      6.40 o
  -6   5   5      230.28      214.65      6.08 o
  -5   5   5       70.20       93.89      3.32 o
  -4   5   5       58.96       65.42      2.40 o
  -3   5   5       70.37       83.61      1.70 o
  -2   5   5      112.80      128.03      2.20 o
  -1   5   5       44.74       47.30      1.35 o
   0   5   5       56.81       66.01      1.35 o
   1   5   5       10.69       14.14      1.09 o
   2   5   5      437.76      466.39      6.64 o
   3   5   5       96.27       96.47      2.91 o
   4   5   5        5.63        7.33      1.47 o
   5   5   5      113.67      104.34      4.20 o
   6   5   5      114.50      108.57      4.43 o
  -9   6   5       21.71       16.66      4.96 o
  -8   6   5        0.72        1.09      2.34 o
  -7   6   5       30.84       32.58      3.75 o
  -6   6   5        0.32       -1.20      2.11 o
  -5   6   5        0.30       -0.53      1.23 o
  -4   6   5       23.30       17.63      2.58 o
  -3   6   5      139.61      143.50      2.78 o
  -2   6   5        4.35        4.87      0.96 o
  -1   6   5       15.45       16.93      1.46 o
   0   6   5       79.12       79.05      1.91 o
   1   6   5       40.37       37.83      1.74 o
   2   6   5        6.99        5.88      1.19 o
   3   6   5        5.65        3.88      1.93 o
   4   6   5        0.27        1.91      1.36 o
   5   6   5       33.90       36.71      2.92 o
   6   6   5        1.37        3.75      2.30 o
  -9   7   5       12.91       18.06      5.43 o
  -8   7   5       35.36       24.83      3.88 o
  -7   7   5      166.19      163.31     10.25 o
  -6   7   5       19.82       19.92      2.74 o
  -5   7   5       21.01       22.98      2.85 o
  -4   7   5       20.67       21.48      2.58 o
  -3   7   5       55.25       60.99      4.26 o
  -2   7   5        0.42        0.85      0.85 o
  -1   7   5       16.30       17.16      1.17 o
   0   7   5      343.30      347.04      7.65 o
   1   7   5       12.70       14.82      1.72 o
   2   7   5       34.04       35.11      2.31 o
   3   7   5      198.28      206.86      5.68 o
   4   7   5        3.24        2.92      1.62 o
   5   7   5       21.55       20.61      4.59 o
  -8   8   5       33.27       30.19      4.22 o
  -7   8   5       72.87       74.59      5.16 o
  -6   8   5        2.44        0.21      1.70 o
  -5   8   5       26.94       26.92      4.89 o
  -4   8   5        1.11        1.63      1.36 o
  -3   8   5        0.20        1.33      0.85 o
  -2   8   5        7.83        5.69      1.44 o
  -1   8   5        7.95        8.80      1.19 o
   0   8   5       86.74       96.24      3.18 o
   1   8   5       10.79       11.88      1.93 o
   2   8   5        5.63        6.70      1.64 o
   3   8   5       32.61       38.68      3.01 o
  -7   9   5       15.17       13.56      2.96 o
  -6   9   5        9.13        9.08      2.51 o
  -5   9   5       22.50       16.18      2.16 o
  -4   9   5        0.18        0.54      1.15 o
  -3   9   5        1.41        1.51      1.30 o
  -2   9   5        4.67        7.74      1.60 o
  -1   9   5       18.58       16.38      1.63 o
   0   9   5        0.01        1.28      1.45 o
   1   9   5        4.78        6.43      1.83 o
   2   9   5       96.53      101.83      4.61 o
  -6  10   5        4.86        4.55      2.78 o
  -5  10   5        7.86        7.66      1.72 o
  -4  10   5        7.16        9.10      2.31 o
  -3  10   5        2.15        2.17      1.77 o
  -2  10   5        1.72        1.80      2.04 o
  -1  10   5        5.78        2.42      6.25 o
   0  10   5       16.16       17.04      2.26 o
   0 -10   6        9.57        7.61      1.99 o
   1 -10   6       14.52       11.72      2.19 o
   5 -10   6       55.24       56.09      4.21 o
   6 -10   6       37.90       43.85      3.26 o
  -2  -9   6       30.96       27.70      2.66 o
  -1  -9   6        0.13        0.27      1.27 o
   0  -9   6       16.90       15.72      1.59 o
   1  -9   6        0.23        1.85      1.02 o
   2  -9   6       18.45       16.26      4.48 o
   3  -9   6        1.29        3.77      2.82 o
   4  -9   6       13.73       10.05      1.77 o
   5  -9   6       78.63       80.74      3.73 o
   6  -9   6       86.41       77.65      4.32 o
   7  -9   6       64.17       61.61      4.54 o
  -4  -8   6        0.01        1.79      2.29 o
  -3  -8   6        4.24        3.97      1.88 o
  -2  -8   6       20.82       17.59      2.48 o
  -1  -8   6       74.08       82.70      6.00 o
   0  -8   6       72.96       64.35      3.14 o
   1  -8   6       49.45       45.95      3.50 o
   2  -8   6      430.25      456.48     10.06 o
   3  -8   6      847.56      839.06     29.47 o
   4  -8   6        0.17       -0.04      0.90 o
   5  -8   6      594.26      620.85     11.61 o
   6  -8   6     2737.39     2862.40     42.52 o
   7  -8   6       23.01       22.63      3.36 o
   8  -8   6       18.49       12.02      3.09 o
  -5  -7   6       28.65       26.04      3.70 o
  -4  -7   6       21.79       24.24      2.51 o
  -3  -7   6      228.41      230.63      5.81 o
  -2  -7   6      139.36      143.72      4.24 o
  -1  -7   6        1.60        0.74      0.94 o
   0  -7   6       42.81       46.58      1.52 o
   1  -7   6       32.20       32.49      1.81 o
   2  -7   6        0.40       -0.84      1.31 o
   3  -7   6        1.47        3.13      0.86 o
   4  -7   6       64.91       62.13      2.56 o
   5  -7   6        0.30        0.92      1.22 o
   6  -7   6       15.20       16.20      2.38 o
   7  -7   6       29.37       27.70      3.27 o
   8  -7   6       14.19        7.38      2.27 o
   9  -7   6       53.64       59.49      7.61 o
  -6  -6   6       16.67       14.16      2.87 o
  -5  -6   6        9.85        6.80      2.07 o
  -4  -6   6      253.32      245.65      6.95 o
  -3  -6   6     1361.03     1369.37     18.42 o
  -2  -6   6       27.73       25.56      1.98 o
  -1  -6   6      207.14      216.49      4.45 o
   0  -6   6     1659.81     1824.82     19.34 o
   1  -6   6       17.72        9.59      1.02 o
   2  -6   6      177.66      178.44      3.24 o
   3  -6   6     2931.88     3130.28     38.87 o
   4  -6   6      570.13      619.26     10.82 o
   5  -6   6       51.14       44.94      3.20 o
   6  -6   6       55.28       59.98      3.15 o
   7  -6   6      303.02      296.53      8.29 o
   8  -6   6      167.39      155.11      6.31 o
   9  -6   6      121.84      141.84      7.47 o
  -6  -5   6        3.80        5.38      1.91 o
  -5  -5   6       19.46       21.85      2.38 o
  -4  -5   6       13.63       12.78      1.84 o
  -3  -5   6       19.88       18.82      1.84 o
  -2  -5   6        2.29        3.73      0.82 o
  -1  -5   6       43.45       39.12      2.91 o
   0  -5   6        0.22       -0.02      0.59 o
   1  -5   6       92.84       92.76      2.46 o
   2  -5   6      241.26      254.34      3.97 o
   3  -5   6       42.01       39.88      1.20 o
   4  -5   6        0.86       -0.08      0.68 o
   5  -5   6        1.15        1.88      1.00 o
   6  -5   6       10.00       13.98      1.82 o
   7  -5   6        0.57        1.59      1.38 o
   8  -5   6       41.45       35.52      3.59 o
   9  -5   6        0.01        0.57      1.68 o
  -7  -4   6       25.47       20.77      2.83 o
  -6  -4   6       27.42       22.70      2.17 o
  -5  -4   6       87.11       72.63      3.52 o
  -4  -4   6     1138.55     1112.22     15.34 o
  -3  -4   6      619.25      595.42      9.14 o
  -2  -4   6       47.48       58.66      1.77 o
  -1  -4   6      275.88      344.60      3.62 o
   0  -4   6      209.47      232.99      3.38 o
   1  -4   6      446.34      454.93      5.49 o
   2  -4   6      168.54      172.30      2.74 o
   3  -4   6     1040.33     1137.69      9.37 o
   4  -4   6        5.10        5.00      0.60 o
   5  -4   6        2.29        1.68      0.88 o
   6  -4   6     1200.34     1165.80     17.12 o
   7  -4   6        0.89        1.69      1.09 o
   8  -4   6        0.68        0.79      1.25 o
   9  -4   6      119.54      126.22      6.76 o
  -8  -3   6        7.58        6.71      2.58 o
  -7  -3   6        2.99        3.76      1.76 o
  -6  -3   6        5.92        5.24      1.36 o
  -5  -3   6       11.13       13.61      1.44 o
  -4  -3   6      115.27      117.75      3.27 o
  -3  -3   6       31.72       30.04      1.41 o
  -2  -3   6        0.07        1.02      0.46 o
  -1  -3   6      136.09      139.07      1.74 o
   0  -3   6       43.82       44.52      1.18 o
   1  -3   6      133.53      135.13      2.05 o
   2  -3   6      307.76      330.72      3.09 o
   3  -3   6      312.69      320.23      3.20 o
   4  -3   6       30.12       30.41      1.11 o
   5  -3   6        0.01       -0.52      0.54 o
   6  -3   6       74.71       78.81      2.62 o
   7  -3   6        2.38        2.59      1.42 o
   8  -3   6        1.16        2.01      1.32 o
   9  -3   6       31.76       37.14      4.50 o
  -8  -2   6        0.21       -0.56      1.64 o
  -7  -2   6      370.52      392.97      8.61 o
  -6  -2   6        1.18        3.22      1.15 o
  -5  -2   6       54.93       51.05      2.08 o
  -4  -2   6     2579.53     2529.19     24.77 o
  -3  -2   6     1153.13     1000.87     12.51 o
  -2  -2   6      578.33      645.77      7.19 o
  -1  -2   6       89.14      106.97      1.77 o
   0  -2   6     2969.83     3024.58     24.27 o
   1  -2   6     8737.88     9217.71     72.35 o
   2  -2   6      118.91       97.75      1.42 o
   3  -2   6      140.58      117.94      1.71 o
   4  -2   6     1038.70      960.24      7.39 o
   5  -2   6     1280.86     1262.50     10.69 o
   6  -2   6      678.00      633.52      7.48 o
   7  -2   6       93.06       70.66      2.99 o
   8  -2   6        9.69        9.56      2.57 o
   9  -2   6      105.59      102.60      5.17 o
  -9  -1   6        4.37        4.23      1.99 o
  -8  -1   6       18.47       20.99      3.53 o
  -7  -1   6        3.30        3.64      1.15 o
  -6  -1   6       44.11       42.18      2.01 o
  -5  -1   6       12.23       12.26      1.04 o
  -4  -1   6      345.16      326.71      3.58 o
  -3  -1   6      126.00      129.39      1.82 o
  -2  -1   6      135.14      141.12      1.93 o
  -1  -1   6        6.83        2.68      0.47 o
   0  -1   6        7.25        9.02      0.51 o
   1  -1   6       32.31        8.70      0.84 o
   2  -1   6        0.47        0.61      0.22 o
   3  -1   6        3.15        1.58      0.31 o
   4  -1   6        0.23        0.18      0.31 o
   5  -1   6        2.00        1.98      0.50 o
   6  -1   6        4.65        1.26      0.72 o
   7  -1   6       58.96       58.00      2.65 o
   8  -1   6        1.26        2.11      1.20 o
   9  -1   6       19.96       24.27      4.54 o
  -9   0   6       64.17       75.92      3.21 o
  -8   0   6      121.28      142.91      3.53 o
  -7   0   6       22.12       22.01      2.47 o
  -6   0   6      170.54      167.70      3.60 o
  -5   0   6      570.67      563.10      5.67 o
  -4   0   6      634.13      615.24      5.65 o
  -3   0   6      250.92      233.36      2.59 o
  -2   0   6    14628.37    14543.21    121.14 o
  -1   0   6     1920.41     2063.65     22.88 o
   0   0   6     3481.38     3420.09     29.20 o
   1   0   6     2292.03     2200.09     16.73 o
   2   0   6       86.40      143.79      1.79 o
   3   0   6       20.50       40.49      0.89 o
   4   0   6        0.51        0.12      0.32 o
   5   0   6      614.94      503.18      5.28 o
   6   0   6      203.45      134.86      3.16 o
   7   0   6      212.07      215.60      4.73 o
   8   0   6       59.30       50.55      2.86 o
   9   0   6      662.76      732.13     12.43 o
  -9   1   6        1.10        0.65      2.72 o
  -8   1   6        4.13        1.10      1.07 o
  -7   1   6       43.78       39.05      2.05 o
  -6   1   6        3.41        3.80      0.72 o
  -5   1   6       17.31       16.79      0.89 o
  -4   1   6       10.87       11.49      0.62 o
  -3   1   6        5.24        5.20      0.41 o
  -2   1   6      156.61      153.33      2.02 o
  -1   1   6       94.57       92.97      1.31 o
   0   1   6        5.43        3.30      0.37 o
   1   1   6       39.00       36.64      0.84 o
   2   1   6        8.49        6.91      0.44 o
   3   1   6        0.52        0.86      0.35 o
   4   1   6       36.55       34.81      1.05 o
   5   1   6       10.54       10.17      0.85 o
   6   1   6       32.83       32.67      1.85 o
   7   1   6        4.93        3.82      1.09 o
   8   1   6       18.38       18.18      3.88 o
   9   1   6       26.23       25.66      3.53 o
  -9   2   6       37.06       36.13      4.02 o
  -8   2   6        0.23        0.94      1.55 o
  -7   2   6      982.73      925.35     11.89 o
  -6   2   6       16.63       19.37      0.98 o
  -5   2   6        6.75        5.74      0.54 o
  -4   2   6     1123.45     1267.74      9.22 o
  -3   2   6      221.60      202.46      2.48 o
  -2   2   6     1744.22     1839.16     16.74 o
  -1   2   6    21480.35    22319.76    189.02 o
   0   2   6      218.92      283.41      3.10 o
   1   2   6     4197.87     4229.02     34.09 o
   2   2   6      341.89      340.80      3.61 o
   3   2   6     2875.90     3138.00     22.79 o
   4   2   6      129.14      166.81      2.45 o
   5   2   6      602.19      517.48      6.49 o
   6   2   6       77.40       67.81      2.66 o
   7   2   6        5.18        2.69      1.34 o
   8   2   6       13.39       14.61      5.46 o
  -9   3   6        7.08        7.44      2.54 o
  -8   3   6        0.07       -0.98      1.06 o
  -7   3   6        1.70        4.67      1.23 o
  -6   3   6       33.82       36.12      1.99 o
  -5   3   6       42.41       42.33      1.84 o
  -4   3   6        0.05        0.01      0.42 o
  -3   3   6      138.29      132.72      1.83 o
  -2   3   6      472.22      502.14      4.83 o
  -1   3   6      744.20      804.21      7.18 o
   0   3   6       29.11       33.04      0.69 o
   1   3   6        3.28        1.46      0.42 o
   2   3   6        1.95        2.11      0.54 o
   3   3   6       37.06       35.27      1.29 o
   4   3   6        2.09        3.14      0.89 o
   5   3   6       38.37       34.59      1.92 o
   6   3   6       34.13       33.38      2.19 o
   7   3   6       82.18       82.64      3.66 o
   8   3   6       41.65       45.25      4.29 o
  -9   4   6      350.59      385.85     15.62 o
  -8   4   6       63.00       65.73      3.51 o
  -7   4   6      456.67      414.08      7.49 o
  -6   4   6       84.08       92.19      4.07 o
  -5   4   6      679.51      729.43     14.33 o
  -4   4   6      243.50      284.32      4.61 o
  -3   4   6       15.89       17.23      0.79 o
  -2   4   6     5705.54     6647.39     54.54 o
  -1   4   6    35285.06    38149.23    310.72 o
   0   4   6      213.01      250.72      2.77 o
   1   4   6     1139.09     1224.56     10.34 o
   2   4   6     1641.61     1858.14     18.76 o
   3   4   6      818.30      842.11     10.33 o
   4   4   6       22.99       25.32      2.30 o
   5   4   6      138.74      137.74      5.19 o
   6   4   6        3.91        2.92      1.34 o
   7   4   6      115.79      112.30      6.41 o
  -9   5   6       16.92       18.06      2.90 o
  -8   5   6       72.53       74.80      5.77 o
  -7   5   6       69.41       72.17      7.33 o
  -6   5   6        1.81        1.06      1.53 o
  -5   5   6        1.53        0.54      0.92 o
  -4   5   6        3.38        3.28      0.59 o
  -3   5   6        0.19        0.42      0.46 o
  -2   5   6       65.64       67.48      1.76 o
  -1   5   6      159.10      166.69      2.55 o
   0   5   6       89.44       96.27      1.71 o
   1   5   6       32.32       34.86      2.21 o
   2   5   6      121.63      125.50      3.02 o
   3   5   6        0.34        1.20      0.98 o
   4   5   6        5.61        4.09      1.33 o
   5   5   6       34.59       29.12      2.48 o
   6   5   6        1.83        2.55      1.56 o
  -9   6   6       40.27       29.75      4.66 o
  -8   6   6        6.06       -1.12      2.32 o
  -7   6   6      190.17      202.61     19.49 o
  -6   6   6        0.09       -0.69      1.47 o
  -5   6   6       31.28       29.14      2.68 o
  -4   6   6     1903.39     2070.48     46.16 o
  -3   6   6      111.95      122.23      2.83 o
  -2   6   6      162.94      176.12      4.81 o
  -1   6   6     2215.89     2480.18     25.05 o
   0   6   6      671.76      780.28      9.03 o
   1   6   6       29.66       28.52      2.18 o
   2   6   6       19.11       14.80      1.56 o
   3   6   6       33.29       30.05      2.24 o
   4   6   6      135.74      129.06      4.15 o
   5   6   6       68.55       62.92      3.56 o
   6   6   6       26.52       22.98      3.57 o
  -9   7   6        2.16        3.40      3.67 o
  -8   7   6       85.45       93.58      6.28 o
  -7   7   6        4.30        4.98      2.35 o
  -6   7   6       11.33        9.61      3.06 o
  -5   7   6        0.51        0.28      1.23 o
  -4   7   6       45.24       43.46      2.55 o
  -3   7   6        3.03        3.42      1.41 o
  -2   7   6        0.35        0.90      1.24 o
  -1   7   6        1.73        1.70      0.73 o
   0   7   6        2.93        2.78      0.97 o
   1   7   6        1.69        1.01      1.02 o
   2   7   6       16.87       15.33      2.63 o
   3   7   6        1.64        2.78      1.39 o
   4   7   6        2.85        4.36      1.70 o
   5   7   6        2.57        4.18      2.51 o
  -8   8   6      270.34      284.74     10.93 o
  -7   8   6       55.55       63.04      4.78 o
  -6   8   6        1.43       -1.87      1.58 o
  -5   8   6      240.67      233.41      6.94 o
  -4   8   6        1.29        0.88      1.08 o
  -3   8   6       66.16       70.68      2.48 o
  -2   8   6       85.26       96.24      2.77 o
  -1   8   6        1.19        1.73      1.07 o
   0   8   6       28.19       27.30      3.07 o
   1   8   6       14.99       13.68      2.05 o
   2   8   6      213.40      219.51      5.83 o
   3   8   6       18.54       16.24      3.40 o
  -7   9   6       30.14       32.31      3.77 o
  -6   9   6       14.30       19.50      2.77 o
  -5   9   6        9.05       10.95      2.02 o
  -4   9   6       13.22       15.23      1.83 o
  -3   9   6        3.61        2.85      1.63 o
  -2   9   6        2.02        0.94      1.50 o
  -1   9   6       50.74       48.90      3.92 o
   0   9   6       16.85       17.61      2.03 o
   1   9   6        1.13        1.77      1.64 o
   2   9   6        1.61       -0.12      2.18 o
  -6  10   6        1.84        2.17      2.58 o
  -5  10   6        0.83        0.14      1.44 o
  -4  10   6        0.22        3.12      1.90 o
  -3  10   6        3.72        6.08      1.92 o
  -2  10   6        2.96        2.67      2.44 o
  -1  10   6       61.64       56.27      7.13 o
   0  10   6       42.47       49.36      3.41 o
   0 -10   7        1.41       -0.42      1.55 o
   1 -10   7       31.19       33.87      2.63 o
   5 -10   7        2.58        2.85      2.17 o
   6 -10   7       78.52       73.43      4.03 o
  -2  -9   7       27.39       26.19      2.99 o
  -1  -9   7        1.60        0.57      1.66 o
   0  -9   7       16.01       14.17      1.57 o
   1  -9   7       21.44       20.45      2.14 o
   2  -9   7        0.03        2.50      4.07 o
   3  -9   7        1.89        6.11      4.07 o
   4  -9   7        4.03        5.79      1.61 o
   5  -9   7      323.27      339.26     10.19 o
   6  -9   7      229.59      228.98      7.33 o
   7  -9   7       64.76       67.07      4.74 o
  -4  -8   7       13.41       13.24      4.08 o
  -3  -8   7       30.20       21.65      4.83 o
  -2  -8   7        1.79       -1.76      1.30 o
  -1  -8   7       12.98       12.23      2.50 o
   0  -8   7        8.76        5.42      1.34 o
   1  -8   7       24.43       29.28      2.99 o
   2  -8   7        0.33        2.45      1.62 o
   3  -8   7        5.54        7.88      3.80 o
   4  -8   7       26.70       26.70      2.29 o
   5  -8   7       39.31       35.46      4.57 o
   6  -8   7        0.75        7.06      1.95 o
   7  -8   7        0.10        2.28      1.90 o
   8  -8   7        8.81        9.57      3.01 o
  -5  -7   7       27.00       24.41      3.64 o
  -4  -7   7      502.98      498.38      9.51 o
  -3  -7   7      581.92      590.59     10.59 o
  -2  -7   7       53.06       61.17      5.79 o
  -1  -7   7        0.84        2.16      1.04 o
   0  -7   7      265.68      279.86      5.05 o
   1  -7   7       97.63      104.25      2.57 o
   2  -7   7      193.24      207.11      6.71 o
   3  -7   7       77.88       77.94      3.48 o
   4  -7   7       14.02       12.11      2.41 o
   5  -7   7      292.82      308.80      7.23 o
   6  -7   7      706.35      679.73     17.19 o
   7  -7   7      119.00      114.43      5.00 o
   8  -7   7        3.83        2.65      2.05 o
   9  -7   7      139.26      153.23      8.42 o
  -6  -6   7       14.13       15.15      2.81 o
  -5  -6   7        0.97        2.78      1.80 o
  -4  -6   7       22.95       20.37      2.38 o
  -3  -6   7       15.20       22.02      3.42 o
  -2  -6   7        7.60        4.67      1.25 o
  -1  -6   7       12.94       13.85      1.47 o
   0  -6   7        6.70        7.16      1.95 o
   1  -6   7        4.84        4.65      0.72 o
   2  -6   7       25.94       25.23      1.45 o
   3  -6   7      115.56      124.50      2.38 o
   4  -6   7       93.11       86.90      3.04 o
   5  -6   7       24.19       22.00      2.33 o
   6  -6   7       87.17       96.86      3.80 o
   7  -6   7        1.15        2.58      1.71 o
   8  -6   7        2.03        1.44      1.86 o
   9  -6   7        0.14        3.72      2.36 o
  -6  -5   7       77.90       92.03      4.89 o
  -5  -5   7      466.19      492.56      9.44 o
  -4  -5   7        8.00       10.47      1.78 o
  -3  -5   7      406.22      422.36      7.61 o
  -2  -5   7     1101.25     1122.95     13.39 o
  -1  -5   7      255.49      252.56      4.64 o
   0  -5   7      191.48      197.98      2.57 o
   1  -5   7       64.39       67.15      1.46 o
   2  -5   7       75.80       79.02      1.92 o
   3  -5   7      251.58      275.90      3.74 o
   4  -5   7        8.19       10.44      2.13 o
   5  -5   7      236.18      228.31      5.26 o
   6  -5   7     2006.16     1958.32     26.35 o
   7  -5   7      121.59      121.99      5.93 o
   8  -5   7        2.23        3.28      1.65 o
   9  -5   7       98.95      108.86      4.77 o
  -7  -4   7        3.52        4.24      2.51 o
  -6  -4   7       32.95       32.96      3.93 o
  -5  -4   7        1.21       -0.20      1.07 o
  -4  -4   7       16.23       19.57      1.97 o
  -3  -4   7       31.93       30.36      2.02 o
  -2  -4   7      222.92      219.77      3.73 o
  -1  -4   7      186.44      187.06      2.37 o
   0  -4   7      107.26      107.35      1.79 o
   1  -4   7        0.00       -0.74      0.37 o
   2  -4   7        1.07        1.53      0.46 o
   3  -4   7        0.23        0.12      0.36 o
   4  -4   7       20.99       22.00      1.04 o
   5  -4   7       18.45       18.94      1.61 o
   6  -4   7      276.04      274.64      6.34 o
   7  -4   7       31.69       30.73      2.16 o
   8  -4   7        9.36       11.48      1.81 o
   9  -4   7       16.16       12.34      2.58 o
  -8  -3   7        4.15        3.80      2.23 o
  -7  -3   7        0.46       -0.07      1.96 o
  -6  -3   7        0.00        2.37      1.16 o
  -5  -3   7      164.74      163.27      3.82 o
  -4  -3   7      503.71      504.74      7.34 o
  -3  -3   7       41.25       44.28      1.64 o
  -2  -3   7        4.17        8.49      0.75 o
  -1  -3   7       18.32       22.73      0.71 o
   0  -3   7      568.95      627.83      7.42 o
   1  -3   7     1011.51     1076.28     10.92 o
   2  -3   7      397.84      424.27      3.84 o
   3  -3   7      325.88      359.31      3.31 o
   4  -3   7      155.44      158.30      2.48 o
   5  -3   7       32.00       38.55      1.67 o
   6  -3   7       12.53       20.43      2.20 o
   7  -3   7       15.64       14.89      1.71 o
   8  -3   7       20.99       25.09      2.29 o
   9  -3   7        2.92        3.41      2.02 o
  -8  -2   7        0.01       -0.08      1.61 o
  -7  -2   7        2.13        3.67      1.57 o
  -6  -2   7       16.73       18.85      2.91 o
  -5  -2   7        0.24        0.60      0.84 o
  -4  -2   7       21.02       22.92      1.42 o
  -3  -2   7       91.69       87.56      1.83 o
  -2  -2   7      125.29      106.96      1.99 o
  -1  -2   7      463.26      469.09      5.05 o
   0  -2   7      652.82      670.48      6.69 o
   1  -2   7      102.45      106.77      1.44 o
   2  -2   7        0.01        0.43      0.30 o
   3  -2   7        5.07        5.02      0.44 o
   4  -2   7        4.96        3.81      0.41 o
   5  -2   7        1.31        0.72      0.52 o
   6  -2   7       24.14       19.37      1.25 o
   7  -2   7        9.94        5.51      1.34 o
   8  -2   7        4.90        4.33      1.75 o
   9  -2   7       54.82       66.46      6.96 o
  -9  -1   7       16.87       14.27      2.51 o
  -8  -1   7      235.48      243.93      6.62 o
  -7  -1   7        3.63        2.79      1.08 o
  -6  -1   7      293.99      298.92      5.76 o
  -5  -1   7     1950.07     1907.93     17.19 o
  -4  -1   7      389.04      385.01      4.02 o
  -3  -1   7       99.18      104.15      1.66 o
  -2  -1   7     1868.91     2047.69     18.17 o
  -1  -1   7      697.60      800.77      8.09 o
   0  -1   7      340.92      306.98      4.51 o
   1  -1   7      631.89      690.72      6.24 o
   2  -1   7      126.28      158.24      1.76 o
   3  -1   7        0.24        1.22      0.28 o
   4  -1   7      141.64      122.56      1.61 o
   5  -1   7       27.21       50.50      1.34 o
   6  -1   7      410.71      357.01      4.80 o
   7  -1   7      266.15      253.33      5.57 o
   8  -1   7       13.57       14.57      1.75 o
   9  -1   7      575.74      649.19     13.98 o
  -9   0   7        1.16        0.09      1.36 o
  -8   0   7       25.56       28.30      1.85 o
  -7   0   7       15.73       15.89      1.60 o
  -6   0   7        5.29        4.69      0.98 o
  -5   0   7       51.85       50.55      1.66 o
  -4   0   7        0.97        1.07      0.47 o
  -3   0   7       12.24       11.02      0.61 o
  -2   0   7       94.00       96.20      1.67 o
  -1   0   7        7.37        1.11      0.59 o
   0   0   7       23.61       34.02      1.83 o
   1   0   7       44.20       37.11      0.88 o
   2   0   7      108.38      106.56      1.29 o
   3   0   7       30.40       31.00      0.83 o
   4   0   7       10.27        6.72      0.54 o
   5   0   7       15.88       18.75      1.17 o
   6   0   7        3.76        2.12      0.83 o
   7   0   7       51.76       43.56      3.80 o
   8   0   7       11.25       16.70      1.98 o
   9   0   7       13.10       12.42      1.95 o
  -9   1   7       68.77       70.11      4.41 o
  -8   1   7       76.89       93.27      3.15 o
  -7   1   7        2.56        5.81      1.18 o
  -6   1   7        4.02        4.89      0.82 o
  -5   1   7       49.47       42.56      1.25 o
  -4   1   7      133.42      128.67      1.77 o
  -3   1   7        1.98       -0.61      0.31 o
  -2   1   7       51.11       46.35      1.09 o
  -1   1   7     1523.57     1556.37     13.99 o
   0   1   7     1255.75     1352.02     13.76 o
   1   1   7     1165.85     1280.22     11.25 o
   2   1   7      759.17      751.31      5.96 o
   3   1   7     1128.19     1162.84      8.49 o
   4   1   7      185.52      170.49      2.26 o
   5   1   7       87.39      104.24      1.96 o
   6   1   7       59.63       42.05      2.39 o
   7   1   7        0.72        1.90      1.14 o
   8   1   7       38.32       39.88      3.59 o
   9   1   7       18.89       19.53      3.27 o
  -9   2   7        7.79        8.92      2.71 o
  -8   2   7        8.43       11.27      2.16 o
  -7   2   7        0.25        1.79      1.01 o
  -6   2   7       15.80       15.05      1.28 o
  -5   2   7        6.39        5.57      0.56 o
  -4   2   7        1.02        0.99      0.28 o
  -3   2   7        9.43        7.43      0.55 o
  -2   2   7       74.61       69.47      1.36 o
  -1   2   7       39.59       40.80      1.14 o
   0   2   7      568.52      573.69      5.65 o
   1   2   7      495.35      537.49      4.75 o
   2   2   7      258.21      268.79      3.08 o
   3   2   7       61.52       61.87      1.43 o
   4   2   7       12.46       14.13      0.78 o
   5   2   7        2.64        2.62      0.94 o
   6   2   7        7.07        6.13      1.13 o
   7   2   7        0.00        2.29      1.29 o
   8   2   7       18.66       17.49      2.88 o
  -9   3   7        3.82        3.70      2.32 o
  -8   3   7        6.67        5.20      1.57 o
  -7   3   7      152.66      147.18      5.75 o
  -6   3   7       15.83       18.65      1.58 o
  -5   3   7       13.24        9.52      0.87 o
  -4   3   7        5.23        4.92      0.59 o
  -3   3   7       10.46       12.95      0.67 o
  -2   3   7       11.78       12.41      0.67 o
  -1   3   7      228.21      229.91      2.28 o
   0   3   7       57.98       56.94      0.98 o
   1   3   7      106.10      112.07      1.70 o
   2   3   7      354.06      369.07      4.14 o
   3   3   7      132.23      159.19      2.63 o
   4   3   7        2.40        2.61      0.83 o
   5   3   7      207.11      193.13      3.93 o
   6   3   7      179.11      164.10      4.09 o
   7   3   7      162.65      173.85      4.94 o
   8   3   7       26.12       28.68      3.31 o
  -9   4   7        2.12        2.85      2.99 o
  -8   4   7        3.80        5.26      1.88 o
  -7   4   7       27.81       28.55      2.45 o
  -6   4   7       43.09       44.10      2.63 o
  -5   4   7      172.16      170.01      5.28 o
  -4   4   7       28.78       26.24      1.16 o
  -3   4   7       29.57       32.56      1.03 o
  -2   4   7      410.16      442.95      5.93 o
  -1   4   7       58.34       66.50      1.45 o
   0   4   7       20.43       19.95      0.82 o
   1   4   7       41.14       42.42      1.57 o
   2   4   7      344.98      350.45      4.65 o
   3   4   7       63.00       64.07      2.36 o
   4   4   7        1.70        2.30      1.05 o
   5   4   7       10.56       10.68      1.50 o
   6   4   7        4.51        5.83      1.47 o
   7   4   7        1.30        2.85      1.74 o
  -9   5   7       24.25       27.04      4.00 o
  -8   5   7      154.21      148.77      7.50 o
  -7   5   7     1094.18     1116.39     24.23 o
  -6   5   7       41.38       37.28      3.49 o
  -5   5   7       85.17       86.18      3.69 o
  -4   5   7      448.27      501.99      6.64 o
  -3   5   7       52.81       62.92      1.63 o
  -2   5   7       71.64       87.30      1.37 o
  -1   5   7      869.08      954.93      8.13 o
   0   5   7      515.06      545.94      6.03 o
   1   5   7      240.67      256.48      4.17 o
   2   5   7       26.23       29.72      1.79 o
   3   5   7        1.85        2.18      1.00 o
   4   5   7       73.39       73.53      3.96 o
   5   5   7      139.27      132.94      5.08 o
   6   5   7      130.35      136.36      4.22 o
  -9   6   7        8.27        6.65      3.33 o
  -8   6   7        0.36        0.54      2.34 o
  -7   6   7       29.66       25.21      7.20 o
  -6   6   7        0.04       -0.35      1.57 o
  -5   6   7       69.65       74.01      3.78 o
  -4   6   7        3.59        3.71      1.30 o
  -3   6   7       91.93       93.59      2.48 o
  -2   6   7      112.88      143.82      5.54 o
  -1   6   7      234.33      270.99      5.42 o
   0   6   7       80.15       80.68      2.14 o
   1   6   7       83.53       88.18      2.52 o
   2   6   7       10.86        9.89      1.44 o
   3   6   7        5.06        3.25      1.29 o
   4   6   7        7.74        7.70      1.72 o
   5   6   7       23.40       26.83      3.00 o
  -9   7   7      151.41      185.11     12.09 o
  -8   7   7       36.58       38.94      4.54 o
  -7   7   7      186.77      172.23      7.33 o
  -6   7   7        0.43        2.41      1.66 o
  -5   7   7       34.10       36.95      3.53 o
  -4   7   7       36.30       42.98      2.61 o
  -3   7   7       26.67       25.42      1.82 o
  -2   7   7        0.01        0.99      0.77 o
  -1   7   7        1.38        2.81      0.97 o
   0   7   7       17.96       21.49      2.08 o
   1   7   7        3.95        3.43      1.15 o
   2   7   7      323.28      323.88      8.12 o
   3   7   7       19.28       19.37      2.13 o
   4   7   7        0.01        0.21      1.60 o
   5   7   7       11.71        5.49      2.87 o
  -8   8   7        4.20        0.66      2.78 o
  -7   8   7       12.83        8.13      2.63 o
  -6   8   7        0.96       -0.02      1.60 o
  -5   8   7       25.85       27.40      5.09 o
  -4   8   7        4.65        3.65      1.30 o
  -3   8   7       14.21       16.05      1.49 o
  -2   8   7        4.62        6.90      1.18 o
  -1   8   7        6.28        5.75      1.32 o
   0   8   7       45.55       43.98      2.40 o
   1   8   7       12.23        9.06      2.05 o
   2   8   7        2.54        0.70      1.54 o
   3   8   7       14.26       12.19      2.33 o
  -7   9   7       89.84       91.79     10.25 o
  -6   9   7       14.28        9.61      2.40 o
  -5   9   7        0.83       -0.45      1.40 o
  -4   9   7       11.03       10.44      1.68 o
  -3   9   7       11.66       16.26      2.92 o
  -2   9   7        6.81        3.40      1.54 o
  -1   9   7       29.99       28.25      2.06 o
   0   9   7       76.81       72.75      3.99 o
   1   9   7        4.86        2.01      1.75 o
   2   9   7       10.57        9.73      2.96 o
  -6  10   7        0.01       -1.09      2.31 o
  -5  10   7       16.75       17.64      2.20 o
  -4  10   7        9.46       11.54      2.44 o
  -3  10   7        3.02        2.17      2.44 o
  -2  10   7       18.79       14.21      2.38 o
  -1  10   7       15.42       18.36      2.88 o
   0  10   7       46.60       47.68      5.50 o
   0 -10   8        0.39        0.83      1.55 o
   1 -10   8        9.83        8.34      1.78 o
   2 -10   8       74.68       66.41      9.37 o
   4 -10   8        2.39        1.49      1.63 o
   5 -10   8        3.87        6.11      2.31 o
   6 -10   8       53.29       50.66      3.50 o
  -2  -9   8       30.54       25.13      2.61 o
  -1  -9   8        0.00       -0.75      1.33 o
   0  -9   8        0.11        0.55      1.11 o
   1  -9   8        1.18        1.24      1.33 o
   2  -9   8       18.95       18.41      3.87 o
   3  -9   8       12.70       14.80      5.03 o
   4  -9   8        5.15        2.82      1.83 o
   5  -9   8      119.77      123.11      7.73 o
   6  -9   8       32.57       27.32      3.40 o
   7  -9   8        0.50       -0.93      2.38 o
  -4  -8   8        0.84        2.95      2.37 o
  -3  -8   8       15.39        9.80      2.16 o
  -2  -8   8        7.00        4.06      1.52 o
  -1  -8   8        9.07        6.66      1.37 o
   0  -8   8        3.00        0.13      0.93 o
   1  -8   8        9.97        9.11      1.59 o
   2  -8   8       10.15       10.37      2.38 o
   3  -8   8        5.16        0.95      2.85 o
   4  -8   8        0.03        2.38      1.07 o
   5  -8   8      803.27      835.16     14.71 o
   6  -8   8      172.48      179.08      7.96 o
   7  -8   8      224.32      215.55      7.01 o
   8  -8   8        7.85        7.50      2.85 o
  -5  -7   8        7.23        7.27      2.81 o
  -4  -7   8       61.92       52.55      3.93 o
  -3  -7   8       13.25        8.60      1.80 o
  -2  -7   8       47.93       49.74      4.26 o
  -1  -7   8        3.20        4.11      1.15 o
   0  -7   8       17.97       21.94      2.34 o
   1  -7   8       19.58       19.61      2.59 o
   2  -7   8       12.59       12.95      0.97 o
   3  -7   8        3.51        1.80      1.56 o
   4  -7   8       38.50       38.76      2.15 o
   5  -7   8       39.91       47.06      2.82 o
   6  -7   8      169.76      159.06      5.46 o
   7  -7   8        9.50        8.38      2.23 o
   8  -7   8       66.08       67.51      4.66 o
   9  -7   8        0.44        3.70      2.88 o
  -6  -6   8      189.70      191.96      6.86 o
  -5  -6   8      169.78      176.00      7.24 o
  -4  -6   8       59.60       54.07      3.27 o
  -3  -6   8       57.97       54.78      3.55 o
  -2  -6   8       19.09       19.90      2.14 o
  -1  -6   8     1066.30     1136.12     14.75 o
   0  -6   8       62.91       68.93      2.60 o
   1  -6   8       37.84       43.71      1.50 o
   2  -6   8     3300.16     3597.51     40.62 o
   3  -6   8     1461.60     1533.58     17.58 o
   4  -6   8        3.74        3.89      1.08 o
   5  -6   8     1529.44     1541.05     21.12 o
   6  -6   8     4136.68     4120.02     51.11 o
   7  -6   8       19.12       17.97      2.27 o
   8  -6   8       58.69       54.11      4.25 o
   9  -6   8       95.61      100.74      5.98 o
  -6  -5   8      100.85       90.09      4.37 o
  -5  -5   8        6.95        6.36      1.75 o
  -4  -5   8       36.80       36.08      2.60 o
  -3  -5   8      332.70      341.80      6.66 o
  -2  -5   8       43.29       38.01      2.90 o
  -1  -5   8        0.54        0.92      0.69 o
   0  -5   8        8.03        9.53      0.82 o
   1  -5   8      160.00      173.55      3.65 o
   2  -5   8      138.11      143.94      3.34 o
   3  -5   8       69.87       71.16      1.78 o
   4  -5   8       13.52       15.15      1.44 o
   5  -5   8       18.97       18.46      1.79 o
   6  -5   8       44.03       39.16      2.62 o
   7  -5   8       11.02       11.05      1.88 o
   8  -5   8        2.75        5.46      1.81 o
   9  -5   8       88.12       93.53      4.66 o
  -7  -4   8       42.61       42.81      4.06 o
  -6  -4   8       31.61       28.49      2.40 o
  -5  -4   8       19.49       20.09      1.86 o
  -4  -4   8     1751.90     1694.27     21.55 o
  -3  -4   8     1400.17     1394.77     17.74 o
  -2  -4   8       15.32       22.08      1.26 o
  -1  -4   8      637.79      733.56      6.76 o
   0  -4   8     1875.12     2146.72     20.64 o
   1  -4   8      140.60      131.37      2.14 o
   2  -4   8      848.47      874.83      8.50 o
   3  -4   8     2239.40     2525.74     20.59 o
   4  -4   8      616.95      686.69      7.59 o
   5  -4   8     1119.94     1078.45     14.46 o
   6  -4   8       29.85       27.95      2.28 o
   7  -4   8       50.22       51.58      2.67 o
   8  -4   8       33.66       30.93      3.72 o
   9  -4   8      311.60      347.66      9.63 o
  -8  -3   8        0.01       -2.81      1.83 o
  -7  -3   8       11.03        8.87      2.01 o
  -6  -3   8       13.44       11.53      1.64 o
  -5  -3   8        6.15        8.33      1.34 o
  -4  -3   8       13.78       14.59      1.53 o
  -3  -3   8        0.00        0.53      0.60 o
  -2  -3   8        0.62        1.54      0.53 o
  -1  -3   8       70.84       68.46      1.36 o
   0  -3   8       10.93       11.08      0.48 o
   1  -3   8      188.94      189.29      2.65 o
   2  -3   8      431.70      469.35      4.05 o
   3  -3   8      192.14      202.66      2.45 o
   4  -3   8       71.90       73.24      1.79 o
   5  -3   8       19.46       19.48      1.32 o
   6  -3   8       16.69       14.79      1.53 o
   7  -3   8       29.03       29.32      2.15 o
   8  -3   8        0.80        1.39      1.27 o
   9  -3   8       44.40       53.03      3.99 o
  -8  -2   8       24.34       25.35      3.35 o
  -7  -2   8      120.06      115.25      4.40 o
  -6  -2   8      132.44      117.35      3.42 o
  -5  -2   8     1157.54     1127.44     12.79 o
  -4  -2   8     1665.07     1622.47     16.82 o
  -3  -2   8      101.58       83.16      1.81 o
  -2  -2   8       53.63       97.33      1.90 o
  -1  -2   8     2938.63     3095.72     25.10 o
   0  -2   8      393.50      394.82      4.34 o
   1  -2   8     5219.65     5464.13     45.81 o
   2  -2   8     1289.43     1413.71     11.08 o
   3  -2   8       21.17       17.22      0.75 o
   4  -2   8      101.67      113.92      1.82 o
   5  -2   8        0.50       -0.19      0.61 o
   6  -2   8      241.35      248.75      3.64 o
   7  -2   8       32.87       27.71      2.10 o
   8  -2   8       14.00       12.60      2.19 o
   9  -2   8      337.75      330.74      9.30 o
  -9  -1   8        0.35        1.62      1.66 o
  -8  -1   8       18.07       17.63      2.38 o
  -7  -1   8       11.70       10.16      1.39 o
  -6  -1   8       70.28       68.26      2.74 o
  -5  -1   8        1.08        3.56      0.76 o
  -4  -1   8      114.26      104.26      1.88 o
  -3  -1   8       77.34       67.60      1.31 o
  -2  -1   8       62.59       67.96      1.34 o
  -1  -1   8       19.05       17.76      0.78 o
   0  -1   8       14.07       13.77      0.64 o
   1  -1   8        1.45        1.82      0.25 o
   2  -1   8        0.10       -0.44      0.22 o
   3  -1   8        0.91        0.82      0.27 o
   4  -1   8       36.88       35.82      0.90 o
   5  -1   8       60.39       58.45      1.42 o
   6  -1   8       43.16       44.48      1.76 o
   7  -1   8        0.94        1.49      1.05 o
   8  -1   8        9.08        9.94      1.56 o
   9  -1   8       31.10       30.87      3.51 o
  -9   0   8       16.91       13.59      2.00 o
  -8   0   8       58.49       64.48      2.53 o
  -7   0   8      151.91      171.35      5.59 o
  -6   0   8       71.59       66.62      2.37 o
  -5   0   8      386.27      376.53      4.67 o
  -4   0   8     2511.43     2343.31     16.69 o
  -3   0   8       23.68       54.78      1.17 o
  -2   0   8     2105.79     2171.32     16.86 o
  -1   0   8      232.55      208.19      2.77 o
   0   0   8      176.58      162.18      2.15 o
   1   0   8     8738.40     8966.69     65.32 o
   2   0   8      960.06      985.74      6.74 o
   3   0   8      648.13      588.48      4.55 o
   4   0   8       15.28       13.09      0.75 o
   5   0   8      565.77      491.04      5.21 o
   6   0   8      229.21      185.81      3.83 o
   7   0   8      115.90      102.84      3.92 o
   8   0   8      525.62      522.72      9.84 o
   9   0   8       32.26       24.97      3.53 o
  -9   1   8        3.14        1.61      1.94 o
  -8   1   8       21.37       23.40      2.08 o
  -7   1   8        0.23       -0.18      0.88 o
  -6   1   8       13.27       14.31      1.40 o
  -5   1   8        6.66        7.29      1.00 o
  -4   1   8       26.38       24.18      0.82 o
  -3   1   8        2.01        1.07      0.32 o
  -2   1   8       29.62       30.06      0.87 o
  -1   1   8       13.14        5.30      0.57 o
   0   1   8        1.57        0.54      0.39 o
   1   1   8       19.43       20.80      0.62 o
   2   1   8       32.01       32.22      0.92 o
   3   1   8      157.44      149.34      1.97 o
   4   1   8      128.14      122.37      1.83 o
   5   1   8      125.41      113.94      2.06 o
   6   1   8        0.70        0.44      0.82 o
   7   1   8       59.23       58.94      2.72 o
   8   1   8       22.54       24.75      3.09 o
  -9   2   8      107.39      119.65      6.35 o
  -8   2   8      104.04      104.18      4.87 o
  -7   2   8        0.19        0.13      2.40 o
  -6   2   8      237.00      241.78      3.49 o
  -5   2   8      139.25      126.44      1.97 o
  -4   2   8        0.00        1.01      0.29 o
  -3   2   8      276.39      288.98      3.37 o
  -2   2   8      717.01      654.96      6.53 o
  -1   2   8     2325.17     2840.62     26.74 o
   0   2   8      569.84      606.11      6.47 o
   1   2   8       86.02       97.14      1.55 o
   2   2   8     3261.67     3631.72     27.11 o
   3   2   8       90.95       76.68      2.02 o
   4   2   8       13.12       12.08      0.76 o
   5   2   8      773.63      692.81      8.47 o
   6   2   8      156.37      117.84      3.35 o
   7   2   8       88.52       86.58      4.03 o
   8   2   8      126.06      115.92      5.55 o
  -9   3   8        7.10        8.74      2.64 o
  -8   3   8        0.01        0.90      1.39 o
  -7   3   8       32.51       26.96      2.09 o
  -6   3   8       29.01       34.57      2.00 o
  -5   3   8        1.99        2.51      0.74 o
  -4   3   8       38.44       38.44      1.47 o
  -3   3   8       67.28       64.00      1.30 o
  -2   3   8      322.63      336.22      3.81 o
  -1   3   8      613.02      662.49      6.02 o
   0   3   8       17.34       18.45      0.58 o
   1   3   8        1.15        1.27      0.40 o
   2   3   8       11.95       13.62      0.82 o
   3   3   8       44.24       49.21      1.49 o
   4   3   8        0.08       -1.07      0.63 o
   5   3   8        0.03        0.41      0.96 o
   6   3   8        7.41        7.25      1.43 o
   7   3   8        0.00        2.72      1.50 o
   8   3   8       24.74       23.76      3.43 o
  -9   4   8        1.91       -1.09      2.72 o
  -8   4   8       89.92       73.51      5.88 o
  -7   4   8      284.21      252.38      5.54 o
  -6   4   8       20.96       19.07      1.93 o
  -5   4   8      174.83      192.52      4.79 o
  -4   4   8      429.62      508.01      7.59 o
  -3   4   8        0.14        0.46      0.41 o
  -2   4   8     2785.81     3143.69     26.55 o
  -1   4   8     6277.20     6891.13     50.50 o
   0   4   8      170.00      150.05      1.89 o
   1   4   8     3023.45     3200.72     26.15 o
   2   4   8       67.40       75.18      2.14 o
   3   4   8      143.11      144.94      3.36 o
   4   4   8       22.49       19.75      1.72 o
   5   4   8      204.57      181.99      4.21 o
   6   4   8        8.72        7.38      1.57 o
   7   4   8       10.22       12.90      2.15 o
  -9   5   8        0.42       -1.64      1.85 o
  -8   5   8        9.72        9.70      2.94 o
  -7   5   8        3.05        5.59      2.41 o
  -6   5   8       26.94       29.89      3.20 o
  -5   5   8       35.28       36.23      2.66 o
  -4   5   8        5.70        7.76      1.34 o
  -3   5   8        0.19        0.71      0.68 o
  -2   5   8       60.15       59.45      1.25 o
  -1   5   8      191.46      195.87      2.48 o
   0   5   8        4.27        4.87      0.68 o
   1   5   8        5.30        6.50      0.74 o
   2   5   8        0.85        0.80      0.77 o
   3   5   8        0.46        0.49      0.95 o
   4   5   8       37.28       34.16      2.34 o
   5   5   8        0.00        2.09      1.42 o
   6   5   8        2.90        2.24      1.63 o
  -9   6   8       68.06       64.88      6.13 o
  -8   6   8       27.72       27.77      9.30 o
  -7   6   8      165.35      156.81      7.00 o
  -6   6   8        3.44        3.54      1.86 o
  -5   6   8      661.63      685.22     14.83 o
  -4   6   8      444.43      477.57      9.54 o
  -3   6   8        0.24        2.32      0.80 o
  -2   6   8     6200.87     6712.32     80.24 o
  -1   6   8     8388.16     9004.38     95.24 o
   0   6   8      234.32      245.51      4.02 o
   1   6   8      377.42      404.41      7.18 o
   2   6   8      478.46      503.20      7.92 o
   3   6   8       32.60       37.69      2.92 o
   4   6   8        7.03        5.80      1.58 o
   5   6   8      123.77      121.04      4.58 o
  -9   7   8        3.06        8.56      3.94 o
  -8   7   8       29.62       22.64      3.85 o
  -7   7   8       30.21       35.05      3.98 o
  -6   7   8        0.93       -1.12      3.33 o
  -5   7   8        0.61       -0.04      1.20 o
  -4   7   8        5.53        6.12      1.49 o
  -3   7   8       27.23       25.22      1.94 o
  -2   7   8        3.31        4.03      1.02 o
  -1   7   8        3.29        1.88      0.94 o
   0   7   8        0.01        1.11      0.94 o
   1   7   8        7.49        5.91      1.32 o
   2   7   8      113.92      115.03      3.65 o
   3   7   8        4.52        6.85      1.64 o
   4   7   8        1.13       -0.50      1.61 o
  -8   8   8       64.68       67.31      7.47 o
  -7   8   8       77.38       85.28     10.32 o
  -6   8   8       29.42       25.61      3.09 o
  -5   8   8        0.24        2.27      2.99 o
  -4   8   8      343.52      377.49      8.81 o
  -3   8   8        1.34        1.62      1.03 o
  -2   8   8       54.64       53.61      2.43 o
  -1   8   8      376.91      372.71      7.23 o
   0   8   8        0.06       -0.49      1.24 o
   1   8   8       10.02        7.92      1.67 o
   2   8   8        0.88        0.28      1.71 o
   3   8   8       17.81       14.95      2.47 o
  -7   9   8        4.47        4.80      2.51 o
  -6   9   8        3.28        4.29      2.04 o
  -5   9   8        0.05        1.95      1.66 o
  -4   9   8       24.81       23.43      2.20 o
  -3   9   8        0.41        0.07      1.15 o
  -2   9   8        0.29        1.81      1.12 o
  -1   9   8        2.90        1.68      1.27 o
   0   9   8        8.06        8.56      2.25 o
   1   9   8        0.30        1.44      2.42 o
   2   9   8        9.73        8.49      2.79 o
  -5  10   8       72.50       69.26      3.70 o
  -4  10   8        0.07        4.35      2.31 o
  -3  10   8        3.13        3.75      2.04 o
  -2  10   8       38.08       38.91      3.24 o
  -1  10   8      104.51       95.61      3.75 o
   0  10   8        1.05        1.92      1.97 o
   0 -10   9        6.52        4.92      1.84 o
   1 -10   9       39.81       36.22      4.23 o
   2 -10   9       11.14        9.29      3.55 o
   3 -10   9       26.52       17.11      6.65 o
   4 -10   9        1.38        1.36      1.63 o
   5 -10   9       17.11       20.64      2.99 o
   6 -10   9        0.61        0.77      1.77 o
  -2  -9   9       12.73       15.52      2.31 o
  -1  -9   9        0.16        1.86      1.42 o
   0  -9   9        0.67        0.59      1.12 o
   1  -9   9        9.72        6.90      1.48 o
   2  -9   9       20.93       17.50      3.98 o
   3  -9   9       14.98       14.94      5.30 o
   4  -9   9        5.75        4.28      1.61 o
   5  -9   9      108.36      109.09      6.04 o
   6  -9   9       40.08       40.73      3.45 o
   7  -9   9        4.78        7.23      2.55 o
  -3  -8   9        5.62        1.50      1.72 o
  -2  -8   9        6.48        3.54      1.53 o
  -1  -8   9        2.05        2.48      1.24 o
   0  -8   9        0.00       -1.61      0.84 o
   1  -8   9       36.59       37.07      1.57 o
   2  -8   9        2.33       -0.94      2.28 o
   3  -8   9        1.91        1.40      1.14 o
   4  -8   9       20.71       18.98      1.67 o
   5  -8   9        3.77        4.05      1.53 o
   6  -8   9      126.09      131.23      9.13 o
   7  -8   9        5.57        5.24      2.09 o
   8  -8   9        2.65        1.15      2.41 o
  -5  -7   9       64.43       65.49      5.71 o
  -4  -7   9      244.01      253.26      6.66 o
  -3  -7   9        3.93        4.41      2.23 o
  -2  -7   9      111.86      107.07      3.75 o
  -1  -7   9       35.94       37.24      2.13 o
   0  -7   9      102.18      101.78      3.51 o
   1  -7   9       72.10       75.67      3.14 o
   2  -7   9       42.97       41.79      1.94 o
   3  -7   9        2.20        1.54      0.81 o
   4  -7   9       10.21        8.31      1.64 o
   5  -7   9      719.86      737.05     13.43 o
   6  -7   9      367.60      360.57      8.78 o
   7  -7   9      165.16      164.64      6.12 o
   8  -7   9       35.80       38.83      5.25 o
   9  -7   9       61.36       66.25      6.11 o
  -6  -6   9       34.13       26.42      3.44 o
  -5  -6   9        4.29        5.77      1.95 o
  -4  -6   9       26.54       24.66      2.94 o
  -3  -6   9       63.17       55.11      4.48 o
  -2  -6   9        6.79        5.40      1.21 o
  -1  -6   9       32.68       35.35      1.94 o
   0  -6   9       40.58       42.38      1.75 o
   1  -6   9        8.76       10.63      1.05 o
   2  -6   9       13.99       15.16      1.19 o
   3  -6   9        0.39        0.14      0.72 o
   4  -6   9      140.91      145.53      4.14 o
   5  -6   9        0.85        3.68      1.70 o
   6  -6   9       24.86       32.91      2.56 o
   7  -6   9        0.44        1.93      1.41 o
   8  -6   9       13.07       10.60      2.45 o
   9  -6   9        7.16        8.76      2.83 o
  -6  -5   9        0.97        3.48      1.82 o
  -5  -5   9      106.60      106.98      4.26 o
  -4  -5   9     1509.93     1505.95     20.13 o
  -3  -5   9     1006.64     1032.02     14.39 o
  -2  -5   9      181.21      182.76      4.55 o
  -1  -5   9       19.46       19.93      1.20 o
   0  -5   9      682.29      688.26      8.31 o
   1  -5   9      498.63      512.32      7.11 o
   2  -5   9      733.06      756.17      9.87 o
   3  -5   9       26.75       31.56      1.40 o
   4  -5   9       69.93       63.54      1.86 o
   5  -5   9     1335.78     1330.61     18.64 o
   6  -5   9      827.46      780.16     12.84 o
   7  -5   9        2.56        1.07      1.33 o
   8  -5   9       68.11       64.73      4.69 o
   9  -5   9       65.98       79.68      4.29 o
  -7  -4   9        0.30       -0.19      1.72 o
  -6  -4   9        0.32        0.78      1.55 o
  -5  -4   9       11.88       13.31      1.62 o
  -4  -4   9      226.52      223.77      5.31 o
  -3  -4   9        0.29        2.22      1.08 o
  -2  -4   9      151.59      148.40      2.76 o
  -1  -4   9       42.78       42.11      1.42 o
   0  -4   9       91.78       94.21      2.31 o
   1  -4   9        0.45       -0.80      0.40 o
   2  -4   9       36.07       39.03      1.11 o
   3  -4   9       37.66       37.70      1.08 o
   4  -4   9       88.76       90.60      2.08 o
   5  -4   9       38.90       36.35      2.73 o
   6  -4   9       39.25       38.77      2.56 o
   7  -4   9       14.02       15.49      1.77 o
   8  -4   9        5.83        7.03      1.62 o
   9  -4   9        6.43        6.23      2.26 o
  -8  -3   9       28.89       30.65      3.69 o
  -7  -3   9      124.87      120.86      4.89 o
  -6  -3   9      178.71      181.59      4.66 o
  -5  -3   9     1351.50     1374.41     16.33 o
  -4  -3   9      159.76      150.70      3.50 o
  -3  -3   9      403.11      385.87      5.39 o
  -2  -3   9     2122.39     2193.00     20.71 o
  -1  -3   9      395.89      416.95      4.41 o
   0  -3   9      632.17      715.76      6.72 o
   1  -3   9       19.69       18.94      0.57 o
   2  -3   9      753.95      785.47      6.30 o
   3  -3   9      579.52      630.85      5.70 o
   4  -3   9       85.82       73.83      1.81 o
   5  -3   9      933.19      912.42     10.56 o
   6  -3   9     1810.39     1827.67     21.86 o
   7  -3   9        0.63       -0.08      1.00 o
   8  -3   9       66.62       66.43      4.40 o
   9  -3   9      207.83      227.75      7.59 o
  -8  -2   9       28.16       31.78      3.08 o
  -7  -2   9       25.71       26.37      2.59 o
  -6  -2   9       26.89       25.09      1.91 o
  -5  -2   9        2.74        2.85      0.97 o
  -4  -2   9        0.05        0.89      1.21 o
  -3  -2   9       12.50       14.50      1.12 o
  -2  -2   9      453.46      436.22      5.05 o
  -1  -2   9      551.50      560.63      5.49 o
   0  -2   9      476.70      470.95      5.09 o
   1  -2   9       94.94       97.40      1.44 o
   2  -2   9        0.30        0.37      0.30 o
   3  -2   9        1.31        1.00      0.33 o
   4  -2   9        1.61        0.71      0.32 o
   5  -2   9       29.59       26.17      1.35 o
   6  -2   9       61.49       65.40      1.79 o
   7  -2   9        0.37        1.88      1.55 o
   8  -2   9        7.86        7.49      2.04 o
   9  -2   9       38.30       54.29      4.10 o
  -9  -1   9        2.45        4.51      1.81 o
  -8  -1   9       17.36       15.50      2.25 o
  -7  -1   9        0.91        0.48      1.38 o
  -6  -1   9       66.94       58.95      2.33 o
  -5  -1   9       15.72       13.03      1.03 o
  -4  -1   9      547.65      518.83      5.18 o
  -3  -1   9       11.24        9.49      0.76 o
  -2  -1   9       89.80      131.97      2.73 o
  -1  -1   9      309.08      299.06      3.53 o
   0  -1   9     1606.42     1602.22     15.71 o
   1  -1   9     2950.62     2995.74     23.30 o
   2  -1   9     2766.28     2951.44     20.59 o
   3  -1   9      469.34      558.34      4.40 o
   4  -1   9       43.25       43.22      1.03 o
   5  -1   9       27.68       37.90      1.59 o
   6  -1   9        5.36       12.35      1.23 o
   7  -1   9        1.27        0.22      0.97 o
   8  -1   9      140.88      161.19      4.51 o
   9  -1   9        0.12        3.07      1.95 o
  -9   0   9        6.94        4.88      1.70 o
  -8   0   9        0.23        1.80      1.04 o
  -7   0   9       17.19       16.41      1.60 o
  -6   0   9       85.30       80.94      2.65 o
  -5   0   9       44.83       41.53      1.49 o
  -4   0   9        8.91       10.11      0.69 o
  -3   0   9        3.16        1.56      0.41 o
  -2   0   9        0.91        0.39      0.27 o
  -1   0   9        2.78        3.29      0.42 o
   0   0   9       46.86       45.08      0.98 o
   1   0   9       45.05       44.56      0.90 o
   2   0   9       11.37       10.40      0.48 o
   3   0   9       24.86       23.07      0.72 o
   4   0   9       23.23       25.24      0.86 o
   5   0   9        0.03       -0.96      0.52 o
   6   0   9        0.41        1.66      0.85 o
   7   0   9        0.16        1.60      1.57 o
   8   0   9       17.32       19.87      2.60 o
   9   0   9       57.07       64.34      3.27 o
  -9   1   9       27.82       22.31      3.64 o
  -8   1   9      261.52      280.80      6.25 o
  -7   1   9        4.38        4.59      0.94 o
  -6   1   9      747.02      748.07      9.10 o
  -5   1   9     2954.46     2947.91     23.25 o
  -4   1   9        0.64        0.27      0.36 o
  -3   1   9       24.56       17.15      0.66 o
  -2   1   9     1779.49     1917.14     15.37 o
  -1   1   9      779.99      864.72      8.79 o
   0   1   9      570.04      521.64      6.56 o
   1   1   9      166.31      202.64      2.14 o
   2   1   9        3.24       -0.58      0.29 o
   3   1   9       23.57       26.10      0.81 o
   4   1   9       18.72       17.38      0.92 o
   5   1   9       68.92       48.21      1.75 o
   6   1   9       80.96       58.62      3.63 o
   7   1   9       93.37       88.54      3.23 o
   8   1   9       36.16       43.65      7.45 o
  -9   2   9       11.99        7.31      2.37 o
  -8   2   9        8.77       13.06      2.49 o
  -7   2   9        1.39       -0.89      1.00 o
  -6   2   9       60.68       60.47      2.17 o
  -5   2   9       90.75       87.30      1.70 o
  -4   2   9       10.53       12.08      0.53 o
  -3   2   9        0.04       -0.33      0.34 o
  -2   2   9       44.55       41.66      1.07 o
  -1   2   9        0.21       -0.67      0.33 o
   0   2   9      414.98      418.16      5.26 o
   1   2   9      390.78      423.00      4.55 o
   2   2   9      295.30      301.20      3.37 o
   3   2   9       39.22       37.60      0.94 o
   4   2   9        0.42        0.48      0.45 o
   5   2   9        2.58        1.25      0.88 o
   6   2   9       14.13       11.79      1.51 o
   7   2   9       23.62       19.76      2.88 o
   8   2   9        6.53       17.52      2.97 o
  -9   3   9       84.97       81.22      7.06 o
  -8   3   9        4.70       10.68      2.20 o
  -7   3   9       24.28       19.83      1.91 o
  -6   3   9        4.27        4.60      1.04 o
  -5   3   9        0.50        1.10      0.70 o
  -4   3   9      300.99      276.03      3.68 o
  -3   3   9        7.54        3.40      0.51 o
  -2   3   9       61.14       63.68      1.15 o
  -1   3   9      248.72      243.67      2.76 o
   0   3   9      586.89      596.46      4.91 o
   1   3   9     1218.23     1256.33     10.52 o
   2   3   9      135.94      153.29      2.34 o
   3   3   9      337.43      347.35      4.32 o
   4   3   9        6.90        5.51      1.00 o
   5   3   9       90.41       97.76      2.83 o
   6   3   9        8.37       10.67      1.50 o
   7   3   9       11.07        9.81      1.85 o
   8   3   9       60.16       59.35      4.63 o
  -9   4   9        0.68        3.12      3.12 o
  -8   4   9        5.55        5.57      1.71 o
  -7   4   9        9.99       10.11      1.76 o
  -6   4   9       81.77       86.01      3.41 o
  -5   4   9      157.72      157.29      6.16 o
  -4   4   9       40.07       41.57      1.69 o
  -3   4   9        3.40        4.43      0.50 o
  -2   4   9       10.97       10.56      0.72 o
  -1   4   9        0.00        1.46      0.47 o
   0   4   9       79.06       73.34      1.28 o
   1   4   9       35.64       42.74      1.19 o
   2   4   9       37.66       42.07      2.18 o
   3   4   9       15.85       13.45      1.34 o
   4   4   9        1.13        1.55      1.03 o
   5   4   9       23.85       21.76      1.84 o
   6   4   9        8.99        7.55      1.58 o
   7   4   9       16.32       21.93      2.54 o
  -9   5   9        5.57        5.63      2.32 o
  -8   5   9       87.40       82.34      6.03 o
  -7   5   9       61.90       57.40      4.72 o
  -6   5   9       29.69       27.75      3.26 o
  -5   5   9       35.79       36.59      2.68 o
  -4   5   9       61.19       65.19      2.09 o
  -3   5   9       46.57       49.83      2.17 o
  -2   5   9        4.23        4.35      0.60 o
  -1   5   9       82.18       93.45      1.62 o
   0   5   9      150.97      154.72      2.96 o
   1   5   9        0.05       -0.31      0.83 o
   2   5   9      102.83      109.45      2.85 o
   3   5   9       19.27       21.85      1.83 o
   4   5   9        8.88        7.55      1.51 o
   5   5   9       45.65       39.88      2.83 o
   6   5   9      113.79      120.58      5.90 o
  -9   6   9        8.04        7.89      3.42 o
  -8   6   9        0.45       -1.58      2.08 o
  -7   6   9       18.71       20.30      3.46 o
  -6   6   9        0.16        0.63      1.73 o
  -5   6   9      106.58      111.93      5.70 o
  -4   6   9        7.15        5.14      1.35 o
  -3   6   9       84.16       88.89      2.64 o
  -2   6   9      505.20      532.98      8.21 o
  -1   6   9       64.25       74.42      3.91 o
   0   6   9       12.00       11.00      1.09 o
   1   6   9      172.99      172.46      4.58 o
   2   6   9       50.76       49.61      2.45 o
   3   6   9        0.41        2.34      1.20 o
   4   6   9        3.21        3.73      1.60 o
   5   6   9        0.53        3.06      1.68 o
  -8   7   9      126.52      108.64      6.57 o
  -7   7   9      589.83      601.19     15.54 o
  -6   7   9        0.13        0.61      1.66 o
  -5   7   9       56.80       64.44      4.07 o
  -4   7   9      141.66      142.99      6.86 o
  -3   7   9       90.41      100.32      2.76 o
  -2   7   9       90.91       90.08      2.97 o
  -1   7   9      237.47      253.05      5.76 o
   0   7   9      263.28      278.87      5.54 o
   1   7   9      133.91      124.96      4.51 o
   2   7   9       15.04       13.08      1.97 o
   3   7   9        4.70        3.79      1.46 o
   4   7   9       57.50       57.60      3.55 o
  -8   8   9        0.13        0.23      2.47 o
  -7   8   9        5.88        0.50      2.12 o
  -6   8   9       13.32        8.77      2.32 o
  -5   8   9        7.00       10.58      4.28 o
  -4   8   9       21.91       22.10      2.20 o
  -3   8   9       15.71       16.18      2.88 o
  -2   8   9       95.78      113.99      5.45 o
  -1   8   9       50.88       45.51      2.68 o
   0   8   9       51.36       53.60      2.89 o
   1   8   9       28.52       30.36      3.76 o
   2   8   9        0.17        2.22      1.64 o
   3   8   9        2.96        5.57      2.00 o
  -7   9   9      107.47      125.76      8.56 o
  -6   9   9       21.08       22.65      3.73 o
  -5   9   9       10.41       10.57      2.09 o
  -4   9   9       22.07       24.59      2.72 o
  -3   9   9        0.90        2.12      1.36 o
  -2   9   9        9.49        9.99      1.50 o
  -1   9   9       21.05       20.59      2.03 o
   0   9   9        0.05        0.65      1.42 o
   1   9   9       38.42       38.46      3.33 o
   2   9   9      139.96      142.88      9.10 o
  -5  10   9       17.93       21.68      2.78 o
  -4  10   9        8.40        7.61      2.44 o
  -3  10   9        0.84        1.52      1.81 o
  -2  10   9        5.38        4.23      2.44 o
  -1  10   9        0.03        0.08      1.90 o
   0  10   9       31.58       28.79      4.35 o
   0 -10  10       42.09       42.21      3.21 o
   1 -10  10        6.15        4.15      1.67 o
   2 -10  10       27.79       23.58      4.70 o
   3 -10  10       35.32       43.22      5.76 o
   4 -10  10       36.00       32.87      2.99 o
   5 -10  10       87.36       86.65      5.43 o
   6 -10  10       69.02       73.07      5.84 o
  -2  -9  10       17.49       20.38      2.42 o
  -1  -9  10        0.49        1.73      1.37 o
   0  -9  10        2.44        1.87      1.25 o
   1  -9  10       11.56        9.93      1.66 o
   2  -9  10       36.97       49.72      5.46 o
   3  -9  10        9.32       10.32      4.62 o
   4  -9  10        2.15        1.95      1.05 o
   5  -9  10       29.90       29.87      2.42 o
   6  -9  10        0.68        0.79      1.62 o
   7  -9  10        0.46        2.09      2.44 o
  -3  -8  10        0.90       -0.27      1.59 o
  -2  -8  10       11.48       12.22      1.96 o
  -1  -8  10       44.07       40.81      2.44 o
   0  -8  10       11.83       11.45      1.38 o
   1  -8  10       80.19       82.10      3.34 o
   2  -8  10        5.34        3.99      3.80 o
   3  -8  10      153.14      161.94      3.70 o
   4  -8  10       51.79       54.92      2.51 o
   5  -8  10       67.86       64.18      3.21 o
   6  -8  10      387.96      360.35     17.95 o
   7  -8  10        1.00        2.40      1.94 o
   8  -8  10       80.59       87.28      5.26 o
  -5  -7  10       15.28       11.00      3.07 o
  -4  -7  10        0.25       -0.76      1.58 o
  -3  -7  10        1.01        1.05      1.62 o
  -2  -7  10       42.70       40.66      2.58 o
  -1  -7  10        0.43        0.59      0.96 o
   0  -7  10       11.77        8.73      1.21 o
   1  -7  10       11.00       12.08      1.51 o
   2  -7  10       26.77       26.77      1.59 o
   3  -7  10        4.58        3.99      0.90 o
   4  -7  10       23.75       22.19      1.80 o
   5  -7  10      226.23      224.24      6.03 o
   6  -7  10       60.05       57.14      3.62 o
   7  -7  10        7.02        3.69      1.92 o
   8  -7  10       83.77       79.24      5.40 o
  -6  -6  10      157.70      155.65      6.99 o
  -5  -6  10        6.51        7.81      2.04 o
  -4  -6  10      150.23      142.04      5.22 o
  -3  -6  10       28.87       30.31      2.39 o
  -2  -6  10       19.66       18.77      1.78 o
  -1  -6  10        1.78        1.35      0.91 o
   0  -6  10        0.83        0.72      0.69 o
   1  -6  10       26.76       33.60      1.67 o
   2  -6  10       68.98       71.59      4.02 o
   3  -6  10       12.70       20.17      2.71 o
   4  -6  10      198.29      199.89      6.39 o
   5  -6  10     3530.11     3477.41     43.32 o
   6  -6  10      301.18      314.30      7.12 o
   7  -6  10       16.84       11.76      2.41 o
   8  -6  10       91.47       75.85      4.93 o
   9  -6  10       53.75       41.92      4.36 o
  -6  -5  10       12.12       10.76      2.18 o
  -5  -5  10       18.99       18.64      2.29 o
  -4  -5  10      150.60      147.82      4.55 o
  -3  -5  10       58.54       59.40      2.87 o
  -2  -5  10       14.89       15.13      1.49 o
  -1  -5  10       57.47       56.18      1.81 o
   0  -5  10        0.65        0.74      0.56 o
   1  -5  10      240.89      246.49      4.17 o
   2  -5  10       33.29       31.83      1.08 o
   3  -5  10       83.36       83.72      2.73 o
   4  -5  10        4.26        4.64      1.01 o
   5  -5  10       14.08       11.78      1.62 o
   6  -5  10      129.86      135.24      4.38 o
   7  -5  10        2.21        2.12      1.42 o
   8  -5  10       27.76       32.86      3.08 o
   9  -5  10       15.45       16.93      2.60 o
  -7  -4  10        2.46        2.48      2.12 o
  -6  -4  10      442.98      468.72      8.20 o
  -5  -4  10        5.90        3.65      1.26 o
  -4  -4  10      512.91      520.52      8.94 o
  -3  -4  10      132.57      126.17      4.74 o
  -2  -4  10       32.75       46.94      1.60 o
  -1  -4  10     4942.17     5560.35     46.13 o
   0  -4  10       38.19       59.60      1.54 o
   1  -4  10      134.18      150.08      2.13 o
   2  -4  10    13699.91    15086.18    136.79 o
   3  -4  10     1206.68     1361.28     11.28 o
   4  -4  10       61.04       62.46      2.03 o
   5  -4  10     1958.46     1888.14     25.01 o
   6  -4  10     3118.35     3033.97     38.76 o
   7  -4  10      293.19      272.84      5.85 o
   8  -4  10       38.25       36.24      2.63 o
   9  -4  10        6.65        2.30      1.95 o
  -8  -3  10        4.04        5.38      2.39 o
  -7  -3  10       21.96       20.28      2.51 o
  -6  -3  10      189.14      179.25      5.55 o
  -5  -3  10       55.88       54.95      2.52 o
  -4  -3  10      144.62      148.95      3.51 o
  -3  -3  10      108.51      102.26      2.42 o
  -2  -3  10       14.22       12.42      1.31 o
  -1  -3  10        0.80       -0.34      0.37 o
   0  -3  10        0.71        0.26      0.27 o
   1  -3  10      249.38      263.05      2.82 o
   2  -3  10      523.85      555.66      4.77 o
   3  -3  10      174.07      176.65      2.44 o
   4  -3  10       10.44        7.69      0.80 o
   5  -3  10       97.48       98.83      3.18 o
   6  -3  10       55.19       56.67      2.60 o
   7  -3  10        3.38        4.53      1.26 o
   8  -3  10        0.04       -0.50      1.37 o
   9  -3  10       30.12       31.95      4.95 o
  -8  -2  10       21.42       18.20      2.57 o
  -7  -2  10      108.51      119.44      4.49 o
  -6  -2  10        9.78        6.19      1.29 o
  -5  -2  10       54.40       57.55      2.24 o
  -4  -2  10     4347.37     4184.53     39.47 o
  -3  -2  10      132.79       91.66      1.92 o
  -2  -2  10       34.53       54.97      1.56 o
  -1  -2  10      713.83      898.07      8.20 o
   0  -2  10      998.66     1060.42     11.22 o
   1  -2  10       47.96       36.27      0.92 o
   2  -2  10     2483.05     2554.63     19.30 o
   3  -2  10      252.36      287.42      3.00 o
   4  -2  10      784.14      913.87      7.12 o
   5  -2  10     2909.08     2892.69     24.56 o
   6  -2  10        0.41        0.56      0.71 o
   7  -2  10      422.19      438.76      7.87 o
   8  -2  10       55.74       53.74      7.58 o
   9  -2  10      327.77      370.59      9.96 o
  -9  -1  10        0.03       -0.52      1.61 o
  -8  -1  10        0.12        0.74      1.50 o
  -7  -1  10       37.08       42.93      3.71 o
  -6  -1  10       34.50       31.22      2.74 o
  -5  -1  10       80.96       80.26      2.93 o
  -4  -1  10        8.13        6.31      0.70 o
  -3  -1  10       36.28       35.68      1.56 o
  -2  -1  10       24.44       22.28      0.76 o
  -1  -1  10        5.15        3.74      0.44 o
   0  -1  10        1.28        1.16      0.35 o
   1  -1  10        7.10        6.34      0.55 o
   2  -1  10        1.22        1.73      0.28 o
   3  -1  10        1.94        0.77      0.29 o
   4  -1  10        1.45        1.75      0.40 o
   5  -1  10        4.35        3.64      0.63 o
   6  -1  10        0.38        1.02      0.76 o
   7  -1  10        9.62        8.12      2.10 o
   8  -1  10        0.32        0.49      1.14 o
   9  -1  10       54.68       61.74      4.28 o
  -9   0  10        0.02       -0.72      1.40 o
  -8   0  10      182.36      197.09      4.20 o
  -7   0  10      113.28      112.15      3.29 o
  -6   0  10      366.16      344.63      6.54 o
  -5   0  10     2364.72     2373.86     19.26 o
  -4   0  10     1042.36      967.59      7.83 o
  -3   0  10      139.76      135.83      1.96 o
  -2   0  10      212.76      164.89      2.07 o
  -1   0  10     6087.49     5763.88     46.75 o
   0   0  10     5946.45     5896.25     50.16 o
   1   0  10     7133.96     7241.03     52.41 o
   2   0  10     1248.83     1384.63     10.44 o
   3   0  10      936.74      835.62      6.55 o
   4   0  10      277.00      286.69      2.73 o
   5   0  10       23.15        7.86      0.82 o
   6   0  10       10.06        7.96      1.14 o
   7   0  10       22.14       20.16      1.91 o
   8   0  10       29.31       30.49      2.40 o
   9   0  10      407.80      455.17      8.97 o
  -9   1  10        3.10        3.46      2.03 o
  -8   1  10        2.79        5.76      1.36 o
  -7   1  10        0.32       -0.43      0.69 o
  -6   1  10       66.17       70.90      2.19 o
  -5   1  10       53.24       56.91      1.90 o
  -4   1  10       28.51       29.15      0.89 o
  -3   1  10       54.25       52.60      1.10 o
  -2   1  10       34.79       34.53      1.17 o
  -1   1  10        2.21        0.75      0.34 o
   0   1  10        4.62        6.60      1.09 o
   1   1  10       11.21        9.66      0.47 o
   2   1  10        7.61        7.23      0.43 o
   3   1  10       83.01       83.94      1.32 o
   4   1  10      114.50      109.16      1.76 o
   5   1  10      151.34      138.68      2.59 o
   6   1  10        5.59        5.49      1.73 o
   7   1  10        6.78        7.12      1.41 o
   8   1  10       19.32       22.07      2.94 o
  -9   2  10      115.20      115.33      7.00 o
  -8   2  10      219.09      223.27      6.97 o
  -7   2  10        9.09        4.54      1.47 o
  -6   2  10      211.06      205.47      4.71 o
  -5   2  10      761.48      741.02      7.08 o
  -4   2  10      901.62      834.99      6.92 o
  -3   2  10     1983.96     2148.79     18.36 o
  -2   2  10     1137.66     1152.40     10.90 o
  -1   2  10        0.47        0.12      0.62 o
   0   2  10        1.03       -0.67      0.34 o
   1   2  10     1932.04     1923.85     16.08 o
   2   2  10      391.66      375.26      3.73 o
   3   2  10      243.70      224.80      2.58 o
   4   2  10      187.59      152.11      2.37 o
   5   2  10      212.07      181.86      3.34 o
   6   2  10       27.01       18.78      2.09 o
   7   2  10        3.22        2.76      1.60 o
   8   2  10      891.53      946.54     20.21 o
  -9   3  10        2.17       -2.99      2.17 o
  -8   3  10       45.89       39.55      6.08 o
  -7   3  10        2.57        3.55      1.20 o
  -6   3  10        3.03        2.71      1.10 o
  -5   3  10        5.70        4.02      0.86 o
  -4   3  10       67.30       66.09      1.51 o
  -3   3  10      162.66      160.67      2.35 o
  -2   3  10      370.68      390.00      4.10 o
  -1   3  10      151.52      163.59      2.15 o
   0   3  10       12.22       10.97      0.49 o
   1   3  10       71.55       75.07      1.55 o
   2   3  10        0.10       -0.14      0.42 o
   3   3  10       15.65       14.65      1.06 o
   4   3  10       44.13       42.44      1.85 o
   5   3  10       86.06       81.14      2.64 o
   6   3  10        0.48        0.37      1.02 o
   7   3  10        0.23        0.92      1.63 o
  -9   4  10      105.05      109.47      7.88 o
  -8   4  10      101.19      105.79      4.41 o
  -7   4  10        5.45        4.91      1.57 o
  -6   4  10       98.77      109.60      4.61 o
  -5   4  10      100.00      121.38      4.43 o
  -4   4  10      160.45      195.26      3.71 o
  -3   4  10      303.10      296.24      3.78 o
  -2   4  10     2273.58     2730.29     23.53 o
  -1   4  10     1026.89     1237.96      9.51 o
   0   4  10      129.08      129.64      1.81 o
   1   4  10        1.37        3.60      0.53 o
   2   4  10     2900.67     3089.96     28.48 o
   3   4  10      128.87      141.04      3.37 o
   4   4  10       55.58       47.91      2.37 o
   5   4  10      548.42      528.85      7.95 o
   6   4  10       17.46       12.31      1.79 o
   7   4  10       12.27       10.27      2.09 o
  -9   5  10       47.55       42.82      5.27 o
  -8   5  10       26.22       31.89      4.40 o
  -7   5  10        0.44        0.81      1.99 o
  -6   5  10        3.72        1.81      1.70 o
  -5   5  10        3.46        4.85      1.48 o
  -4   5  10        0.39        1.09      0.74 o
  -3   5  10        0.38        0.99      0.82 o
  -2   5  10       22.81       23.33      1.16 o
  -1   5  10      282.29      294.24      3.34 o
   0   5  10        2.56        2.07      0.78 o
   1   5  10        6.64        6.10      0.71 o
   2   5  10        0.07        0.16      0.82 o
   3   5  10       21.50       24.72      1.93 o
   4   5  10        4.14        4.68      2.00 o
   5   5  10        6.81        8.76      1.83 o
   6   5  10        2.24        3.15      1.63 o
  -9   6  10        0.32        1.78      3.00 o
  -8   6  10      240.83      247.74      9.82 o
  -7   6  10       12.00        5.46      4.75 o
  -6   6  10      175.80      171.07      6.77 o
  -5   6  10      214.15      216.72      6.92 o
  -4   6  10       51.91       62.88      3.65 o
  -3   6  10      348.69      431.71      9.36 o
  -2   6  10     2468.69     2651.83     33.22 o
  -1   6  10     1121.03     1160.06     25.46 o
   0   6  10      405.78      402.36      7.40 o
   1   6  10     1550.62     1626.95     17.35 o
   2   6  10       26.87       30.28      2.12 o
   3   6  10        6.41        5.86      1.78 o
   4   6  10      135.04      137.36      4.33 o
   5   6  10       33.96       23.76      2.57 o
  -8   7  10       11.24        7.25      2.73 o
  -7   7  10        1.09        2.05      2.18 o
  -6   7  10       11.25       10.82      2.40 o
  -5   7  10       25.16       21.28      2.57 o
  -4   7  10        1.01        0.80      1.29 o
  -3   7  10       35.63       37.96      1.82 o
  -2   7  10        6.03        6.08      1.23 o
  -1   7  10       11.11       11.38      1.23 o
   0   7  10       12.39       10.59      1.43 o
   1   7  10        0.56       -0.11      1.12 o
   2   7  10       19.64       18.21      2.91 o
   3   7  10        6.64        7.31      1.66 o
   4   7  10       33.59       36.80      3.08 o
  -8   8  10       14.92       12.36      4.21 o
  -7   8  10       32.26       25.22      4.48 o
  -6   8  10       16.34       19.69      4.62 o
  -5   8  10      399.32      398.63     14.26 o
  -4   8  10      212.00      213.05      6.30 o
  -3   8  10        5.49        6.54      1.35 o
  -2   8  10     3463.26     3478.89     49.26 o
  -1   8  10     1489.61     1535.72     21.93 o
   0   8  10      158.94      149.57      4.71 o
   1   8  10       88.74       84.09      3.93 o
   2   8  10       55.76       53.81      3.28 o
   3   8  10        9.43        6.31      2.07 o
  -7   9  10        0.45        1.22      2.85 o
  -6   9  10        3.34        4.07      2.12 o
  -5   9  10        3.57        4.23      1.86 o
  -4   9  10       17.41       13.79      2.05 o
  -3   9  10        8.83        8.13      1.68 o
  -2   9  10       11.23       12.86      2.70 o
  -1   9  10        0.10        0.96      1.40 o
   0   9  10        3.78        5.20      1.70 o
   1   9  10        9.15        8.38      2.28 o
   2   9  10       45.46       44.00      5.84 o
  -5  10  10        2.07        2.20      1.87 o
  -4  10  10       15.25       16.68      2.11 o
  -3  10  10        3.67        1.22      2.04 o
  -2  10  10        5.16        5.06      2.37 o
  -1  10  10       45.48       39.60      2.90 o
   0 -10  11       30.03       28.66      3.25 o
   1 -10  11        4.39        4.14      1.87 o
   2 -10  11        0.24        3.00      1.47 o
   3 -10  11        5.00        6.06      1.50 o
   4 -10  11        0.31        1.26      1.64 o
   5 -10  11       21.98       26.48      3.53 o
  -2  -9  11       43.18       45.04      3.13 o
  -1  -9  11       88.74       87.63      3.36 o
   0  -9  11        0.40        0.87      1.16 o
   1  -9  11        2.12        3.23      1.07 o
   2  -9  11       32.77       38.22      5.02 o
   3  -9  11      131.55      135.23      5.50 o
   4  -9  11        0.00        1.14      1.09 o
   5  -9  11        7.19        4.83      1.55 o
   6  -9  11       49.41       36.70      3.79 o
   7  -9  11       92.92      110.93      7.88 o
  -3  -8  11        0.00       -0.97      1.57 o
  -2  -8  11        4.10        3.52      1.49 o
  -1  -8  11        3.21        3.60      1.31 o
   0  -8  11        0.99        1.48      1.00 o
   1  -8  11       76.98       81.18      3.27 o
   2  -8  11       13.78       14.05      3.83 o
   3  -8  11        3.42        3.24      1.66 o
   4  -8  11        5.33        4.46      1.28 o
   5  -8  11        1.12        0.41      1.36 o
   6  -8  11        6.11        4.81      1.84 o
   7  -8  11        2.20        1.98      1.95 o
   8  -8  11        1.06        0.76      2.65 o
  -5  -7  11       29.65       24.35      3.76 o
  -4  -7  11        0.45       -1.81      1.50 o
  -3  -7  11       81.95       85.27      3.80 o
  -2  -7  11       13.22        9.72      1.66 o
  -1  -7  11       17.09       16.03      1.94 o
   0  -7  11        3.06        4.40      1.04 o
   1  -7  11       22.65       23.40      1.34 o
   2  -7  11        4.96        6.26      1.09 o
   3  -7  11        6.46        4.24      0.95 o
   4  -7  11      311.61      307.37      6.78 o
   5  -7  11      213.44      211.60      5.92 o
   6  -7  11       17.05       13.59      3.46 o
   7  -7  11       37.42       37.63      3.04 o
   8  -7  11       70.39       77.62      5.03 o
  -6  -6  11        9.43        8.26      2.91 o
  -5  -6  11        1.24        1.41      1.75 o
  -4  -6  11       16.46       15.46      2.14 o
  -3  -6  11        0.00        0.33      1.21 o
  -2  -6  11        0.75       -0.32      0.98 o
  -1  -6  11        0.04        0.25      0.80 o
   0  -6  11        3.25        2.18      0.76 o
   1  -6  11       23.38       22.67      1.42 o
   2  -6  11        3.90        5.32      0.67 o
   3  -6  11        3.03        2.40      1.65 o
   4  -6  11      173.13      169.40      4.71 o
   5  -6  11       96.35      104.07      3.67 o
   6  -6  11       26.34       24.42      2.30 o
   7  -6  11        5.90        5.39      1.63 o
   8  -6  11        5.01        7.81      2.57 o
   9  -6  11       13.93       16.60      3.28 o
  -6  -5  11        1.26        1.19      1.76 o
  -5  -5  11      376.21      376.55      8.08 o
  -4  -5  11      421.24      438.58      8.43 o
  -3  -5  11       10.76        7.27      1.47 o
  -2  -5  11       93.61       91.52      3.04 o
  -1  -5  11      664.04      732.38     11.08 o
   0  -5  11       25.88       26.18      1.37 o
   1  -5  11       26.17       25.29      0.87 o
   2  -5  11       68.12       68.48      1.65 o
   3  -5  11      116.30      115.75      5.27 o
   4  -5  11       23.52       29.47      1.12 o
   5  -5  11      887.12      906.79     13.90 o
   6  -5  11      481.65      466.48      9.11 o
   7  -5  11      200.73      204.47      6.21 o
   8  -5  11      135.82      131.34      5.20 o
   9  -5  11        3.51        4.54      2.13 o
  -7  -4  11       39.43       38.01      5.10 o
  -6  -4  11       17.02       17.31      2.22 o
  -5  -4  11       16.77       14.65      2.27 o
  -4  -4  11       11.68       12.88      1.81 o
  -3  -4  11      147.37      145.88      3.91 o
  -2  -4  11      190.89      191.05      4.29 o
  -1  -4  11        1.57        3.04      0.95 o
   0  -4  11        0.01        0.26      0.44 o
   1  -4  11       52.04       56.88      1.24 o
   2  -4  11       13.41       15.40      0.88 o
   3  -4  11        4.31        3.76      0.54 o
   4  -4  11      127.90      129.91      3.48 o
   5  -4  11       96.80      105.89      4.63 o
   6  -4  11       41.21       44.12      2.79 o
   7  -4  11        0.61        1.00      1.16 o
   8  -4  11        1.89        0.32      2.03 o
   9  -4  11       13.45       11.83      2.61 o
  -8  -3  11       16.49       12.67      3.40 o
  -7  -3  11      115.94      134.31      5.00 o
  -6  -3  11       23.68       25.83      2.34 o
  -5  -3  11      180.86      169.61      4.08 o
  -4  -3  11     3417.70     3401.21     34.92 o
  -3  -3  11     1424.57     1436.53     16.36 o
  -2  -3  11      533.54      537.99      7.35 o
  -1  -3  11       10.70       11.36      0.73 o
   0  -3  11      119.22      126.19      2.21 o
   1  -3  11      216.74      216.73      2.52 o
   2  -3  11      671.48      697.14      6.21 o
   3  -3  11       56.67       66.51      1.42 o
   4  -3  11      109.72      122.30      2.88 o
   5  -3  11     4345.17     4264.46     40.47 o
   6  -3  11      377.07      348.10      6.39 o
   7  -3  11        1.66        3.31      1.25 o
   8  -3  11      205.65      216.95      6.97 o
   9  -3  11        8.86        6.87      2.35 o
  -8  -2  11        1.95        2.03      1.82 o
  -7  -2  11        8.18        7.17      1.77 o
  -6  -2  11        0.60        1.67      1.09 o
  -5  -2  11        9.59       11.34      1.27 o
  -4  -2  11      395.15      393.94      5.71 o
  -3  -2  11       13.40       14.58      1.09 o
  -2  -2  11      288.33      270.72      3.66 o
  -1  -2  11      268.86      269.31      3.38 o
   0  -2  11      277.77      272.02      3.38 o
   1  -2  11       31.40       29.19      0.73 o
   2  -2  11        3.37        3.67      0.46 o
   3  -2  11        4.59        3.94      0.53 o
   4  -2  11       11.53       12.87      0.83 o
   5  -2  11       13.86       15.54      1.27 o
   6  -2  11       10.80       10.88      1.09 o
   7  -2  11        9.85        8.52      1.73 o
   8  -2  11        0.03       -0.23      1.41 o
   9  -2  11        2.21        4.63      2.08 o
  -9  -1  11       15.74       11.11      2.36 o
  -8  -1  11        0.21        1.20      1.50 o
  -7  -1  11       72.13       74.47      3.51 o
  -6  -1  11      704.24      683.78      9.81 o
  -5  -1  11     1457.71     1452.21     13.67 o
  -4  -1  11      119.77      119.64      2.21 o
  -3  -1  11        3.37        2.20      0.59 o
  -2  -1  11     4691.65     5221.11     37.00 o
  -1  -1  11       14.80       22.84      0.85 o
   0  -1  11      201.96      264.83      3.32 o
   1  -1  11       96.82      116.23      1.62 o
   2  -1  11     2066.18     2248.33     19.37 o
   3  -1  11      438.45      439.86      3.73 o
   4  -1  11      123.02      101.29      1.56 o
   5  -1  11     1565.66     1484.11     12.24 o
   6  -1  11      584.47      601.45     12.19 o
   7  -1  11       14.44       19.61      1.80 o
   8  -1  11      175.98      179.02      5.06 o
   9  -1  11      277.05      309.77     16.97 o
  -9   0  11       31.21       26.31      3.28 o
  -8   0  11       15.92       16.12      1.57 o
  -7   0  11       23.91       26.04      1.86 o
  -6   0  11       28.17       29.25      2.04 o
  -5   0  11       14.11       15.50      1.04 o
  -4   0  11        0.13        0.46      0.41 o
  -3   0  11       22.57       23.37      1.15 o
  -2   0  11       61.63       66.14      1.22 o
  -1   0  11        0.05        0.62      0.32 o
   1   0  11       80.77       74.92      1.25 o
   2   0  11      128.86      136.37      1.65 o
   3   0  11       11.18       12.32      0.59 o
   4   0  11        0.31        0.37      0.38 o
   5   0  11       49.66       46.09      1.54 o
   6   0  11        0.08       -0.23      0.77 o
   7   0  11       38.09       36.90      2.37 o
   8   0  11        0.86        0.15      1.25 o
   9   0  11       31.97       33.76      2.65 o
  -9   1  11        5.57        4.88      2.17 o
  -8   1  11        0.17        2.07      1.19 o
  -7   1  11        0.25        0.41      0.82 o
  -6   1  11      409.87      395.68      5.75 o
  -5   1  11       20.91       22.72      1.15 o
  -4   1  11      412.90      392.13      3.70 o
  -3   1  11      323.81      333.41      3.30 o
  -2   1  11       66.09       89.20      1.49 o
  -1   1  11      933.03      955.01      8.68 o
   0   1  11       92.60       83.78      1.79 o
   1   1  11      865.73      879.45      6.67 o
   2   1  11     1192.75     1265.35      8.47 o
   3   1  11        7.54        9.79      0.55 o
   4   1  11      182.72      208.53      2.64 o
   5   1  11       21.40       20.34      1.52 o
   6   1  11       15.77        8.63      1.24 o
   7   1  11       58.87       60.29      2.78 o
   8   1  11      205.79      224.67     10.12 o
  -9   2  11        6.76        5.18      2.21 o
  -8   2  11        2.57        3.99      1.84 o
  -7   2  11        0.57        1.53      1.38 o
  -6   2  11       19.19       18.73      1.49 o
  -5   2  11       24.32       25.10      0.97 o
  -4   2  11        1.47        0.89      0.34 o
  -3   2  11        1.71        0.40      0.36 o
  -2   2  11       22.75       20.19      0.87 o
  -1   2  11       27.89       25.07      0.86 o
   0   2  11      730.99      750.40      6.97 o
   1   2  11      327.08      349.24      3.91 o
   2   2  11       76.97       75.14      1.50 o
   3   2  11       71.03       68.91      1.29 o
   4   2  11       50.56       48.95      1.41 o
   5   2  11       17.16       14.40      1.24 o
   6   2  11        3.79        5.44      1.53 o
   7   2  11        1.76       -0.02      1.53 o
   8   2  11        3.32        7.51      2.32 o
  -9   3  11       90.98       91.95      7.20 o
  -8   3  11      156.06      172.47      7.38 o
  -7   3  11       20.12       23.16      1.99 o
  -6   3  11      423.44      427.47      7.22 o
  -5   3  11     1137.89     1165.15     12.93 o
  -4   3  11        0.02        0.44      0.47 o
  -3   3  11       15.55       15.22      1.08 o
  -2   3  11        2.01        4.81      0.80 o
  -1   3  11        5.57        3.03      0.45 o
   0   3  11       38.95       40.01      0.95 o
   1   3  11      116.66      118.79      2.28 o
   2   3  11       34.74       40.57      1.82 o
   3   3  11        6.51        5.76      1.19 o
   4   3  11        0.50        1.20      0.79 o
   5   3  11      232.72      226.17      4.36 o
   6   3  11        0.13        1.02      1.10 o
   7   3  11        1.37        6.05      1.97 o
  -9   4  11       29.66       19.69      4.35 o
  -8   4  11        1.77        3.00      1.63 o
  -7   4  11       13.23       14.53      2.00 o
  -6   4  11      117.67      113.24      8.71 o
  -5   4  11      162.62      154.51      6.80 o
  -4   4  11        0.07        0.36      0.92 o
  -3   4  11       11.20       10.76      0.82 o
  -2   4  11        6.27        6.16      0.60 o
  -1   4  11      122.67      128.60      1.75 o
   0   4  11       15.85       14.95      0.72 o
   1   4  11      112.47      118.12      2.22 o
   2   4  11       83.00       88.28      2.32 o
   3   4  11        4.29        3.54      0.95 o
   4   4  11        0.84        0.12      0.94 o
   5   4  11       18.63       15.68      1.71 o
   6   4  11       22.54       24.59      2.19 o
   7   4  11        9.32        8.53      2.01 o
  -9   5  11       19.82       27.94      3.42 o
  -8   5  11       64.85       58.75      5.41 o
  -7   5  11        1.48       -0.94      1.91 o
  -6   5  11        6.43        4.16      1.83 o
  -5   5  11       71.56       74.08      3.58 o
  -4   5  11       92.74       82.66      4.62 o
  -3   5  11        3.76        2.40      0.92 o
  -2   5  11      188.50      205.04      4.24 o
  -1   5  11        6.51        6.78      0.87 o
   0   5  11        0.90        1.54      0.76 o
   1   5  11      366.66      374.60      4.42 o
   2   5  11      110.13      124.05      3.08 o
   3   5  11       57.73       62.66      4.00 o
   4   5  11       33.28       29.99      2.27 o
   5   5  11       24.98       20.64      2.28 o
   6   5  11       43.69       48.02      2.96 o
  -9   6  11        2.38        2.31      2.99 o
  -8   6  11       10.09        9.85      3.13 o
  -7   6  11        0.00        1.28      1.98 o
  -6   6  11       11.37        7.41      4.07 o
  -5   6  11       82.12       78.24      4.16 o
  -4   6  11       17.32       16.12      1.80 o
  -3   6  11       16.95       20.32      1.89 o
  -2   6  11       13.61       17.21      1.50 o
  -1   6  11        0.42        0.46      0.94 o
   0   6  11       10.96        9.04      1.21 o
   1   6  11       18.09       20.74      2.30 o
   2   6  11        0.65        1.89      1.18 o
   3   6  11        0.00        0.98      1.13 o
   4   6  11       20.12       23.34      2.31 o
   5   6  11       48.40       54.28      3.64 o
  -8   7  11       93.47      101.43      7.40 o
  -7   7  11        0.00       -0.52      2.09 o
  -6   7  11        0.01        1.59      1.79 o
  -5   7  11       11.51       14.45      2.32 o
  -4   7  11        9.95       10.31      1.79 o
  -3   7  11       61.52       64.99      5.67 o
  -2   7  11        9.18       10.92      1.19 o
  -1   7  11        3.39        5.27      1.13 o
   0   7  11       74.76       75.59      3.17 o
   1   7  11        8.20        3.96      1.34 o
   2   7  11       20.80       19.17      2.11 o
   3   7  11        0.06       -0.12      1.42 o
   4   7  11        1.98        3.20      2.00 o
  -8   8  11        0.07       -1.22      2.99 o
  -7   8  11        6.66        4.22      2.34 o
  -6   8  11       32.36       32.94      3.58 o
  -5   8  11       26.64       23.44      3.19 o
  -4   8  11       13.20       12.65      2.78 o
  -3   8  11       83.81       88.75      3.54 o
  -2   8  11      506.68      512.55      9.93 o
  -1   8  11       19.82       21.43      4.03 o
   0   8  11       50.94       49.71      2.99 o
   1   8  11      102.01       98.86      4.28 o
   2   8  11        6.46        4.69      1.73 o
   3   8  11        1.09        1.75      1.91 o
  -7   9  11      133.97      126.31      8.56 o
  -6   9  11        7.53        5.06      2.22 o
  -5   9  11       33.72       34.30      3.11 o
  -4   9  11       50.07       44.12      3.02 o
  -3   9  11       43.19       43.73      4.21 o
  -2   9  11       65.58       57.73      2.88 o
  -1   9  11       41.10       34.43      2.49 o
   0   9  11       78.21       78.42      5.53 o
   1   9  11      123.92      119.72      5.28 o
   2   9  11        0.76        2.85      3.12 o
  -5  10  11        1.03        1.52      1.87 o
  -4  10  11       22.11       22.74      2.40 o
  -3  10  11        1.99        3.17      2.17 o
  -2  10  11       40.35       46.78      2.92 o
  -1  10  11        7.48        4.66      2.49 o
   0 -10  12        6.16        5.80      1.64 o
   1 -10  12       19.19       19.52      2.43 o
   2 -10  12      717.88      713.83     20.46 o
   3 -10  12      274.18      276.96      7.06 o
   4 -10  12        2.11        3.45      2.04 o
   5 -10  12       53.85       54.52      5.57 o
  -2  -9  12       12.72       11.74      2.44 o
  -1  -9  12        1.82        2.31      1.46 o
   0  -9  12        0.17        2.82      1.29 o
   1  -9  12       10.31       11.62      1.37 o
   2  -9  12        6.06        6.26      1.42 o
   3  -9  12        0.15        0.77      2.51 o
   4  -9  12        0.00        1.27      1.15 o
   5  -9  12       21.10       20.24      3.97 o
   6  -9  12       16.92       17.63      2.48 o
   7  -9  12        0.42        0.53      3.67 o
  -3  -8  12       53.95       47.22      3.87 o
  -2  -8  12       36.16       35.02      2.92 o
  -1  -8  12        9.42        7.54      1.60 o
   0  -8  12        0.44        1.00      0.89 o
   1  -8  12       62.52       58.70      2.33 o
   2  -8  12       47.83       46.41      1.88 o
   3  -8  12        7.53        6.77      1.18 o
   4  -8  12      115.71      116.84      3.79 o
   5  -8  12       75.13       73.59      5.63 o
   6  -8  12      114.36      113.19      4.77 o
   7  -8  12        1.89        0.29      2.04 o
   8  -8  12       25.20       21.69      3.97 o
  -5  -7  12       23.77       22.41      3.58 o
  -4  -7  12       22.43       25.05      2.69 o
  -3  -7  12        0.11       -0.14      1.41 o
  -2  -7  12       21.02       24.48      2.33 o
  -1  -7  12        0.11       -0.24      0.97 o
   0  -7  12        0.02        0.87      0.90 o
   1  -7  12        0.20        0.67      0.74 o
   2  -7  12       47.72       47.89      1.66 o
   3  -7  12        1.93        2.18      0.89 o
   4  -7  12        0.83        0.04      1.04 o
   5  -7  12       19.85       19.88      3.24 o
   6  -7  12        0.50        1.41      1.47 o
   7  -7  12       20.48       16.66      2.31 o
   8  -7  12       21.23       21.76      3.33 o
  -5  -6  12       81.28       80.77      4.18 o
  -4  -6  12       16.35       14.87      2.53 o
  -3  -6  12       36.47       33.38      2.62 o
  -2  -6  12        6.71        5.91      1.25 o
  -1  -6  12       23.94       14.24      1.44 o
   0  -6  12       45.92       53.23      2.02 o
   1  -6  12       34.81       32.65      2.04 o
   2  -6  12       17.42       19.45      1.22 o
   3  -6  12       85.10       82.40      7.80 o
   4  -6  12       19.84       18.54      1.81 o
   5  -6  12      916.57      928.44     14.32 o
   6  -6  12      487.48      458.28      9.12 o
   7  -6  12       27.56       24.39      2.56 o
   8  -6  12       76.09       75.77      4.29 o
   9  -6  12      155.87      178.44     16.55 o
  -6  -5  12        0.07        1.78      1.67 o
  -5  -5  12       23.23       27.59      2.66 o
  -4  -5  12        9.81        8.81      2.41 o
  -3  -5  12        3.80        3.01      1.24 o
  -2  -5  12       35.41       38.54      2.09 o
  -1  -5  12       16.16       13.87      1.11 o
   0  -5  12       86.66       85.79      2.95 o
   1  -5  12      210.70      207.69      3.27 o
   2  -5  12        3.62        4.36      0.65 o
   3  -5  12       38.68       37.40      1.99 o
   4  -5  12       17.96       16.73      1.12 o
   5  -5  12      444.41      428.19      8.13 o
   6  -5  12       18.03       20.45      2.16 o
   7  -5  12        0.12        1.07      1.37 o
   8  -5  12      107.34      116.96      6.51 o
   9  -5  12        1.12        1.05      1.67 o
  -7  -4  12       32.90       36.39      3.38 o
  -6  -4  12      308.64      307.14      8.51 o
  -5  -4  12       18.13       17.31      1.80 o
  -4  -4  12      448.31      422.02      7.84 o
  -3  -4  12        3.63        6.74      1.84 o
  -2  -4  12       22.94       25.46      1.49 o
  -1  -4  12       31.91       29.62      1.20 o
   0  -4  12       86.42       57.29      1.24 o
   1  -4  12     1620.04     1823.39     17.79 o
   2  -4  12      289.25      344.66      4.23 o
   3  -4  12       13.23       17.56      0.86 o
   4  -4  12     2257.81     2183.57     25.55 o
   5  -4  12     6728.00     6523.06     77.61 o
   6  -4  12      183.35      181.64      5.17 o
   7  -4  12       12.11       10.99      1.62 o
   8  -4  12      342.45      369.42      7.62 o
   9  -4  12       25.98       30.01      4.10 o
  -8  -3  12       11.67        9.47      2.67 o
  -7  -3  12        7.54        7.74      1.96 o
  -6  -3  12       42.27       43.46      2.55 o
  -5  -3  12       11.98       13.83      1.59 o
  -4  -3  12      383.92      385.21      7.34 o
  -3  -3  12       19.12       21.23      1.50 o
  -2  -3  12        5.41        4.74      0.69 o
  -1  -3  12      116.11      110.78      1.94 o
   0  -3  12       16.44       12.54      0.65 o
   1  -3  12      449.55      455.92      4.53 o
   2  -3  12      135.22      134.08      1.95 o
   3  -3  12      187.53      197.78      2.72 o
   4  -3  12       40.57       37.45      2.07 o
   5  -3  12        0.29        0.83      1.10 o
   6  -3  12       29.71       31.00      2.75 o
   7  -3  12       12.74        9.08      1.67 o
   8  -3  12        9.67       12.47      3.46 o
   9  -3  12        3.51        4.09      2.08 o
  -8  -2  12        2.25        0.41      1.73 o
  -7  -2  12        0.48        0.35      1.47 o
  -6  -2  12      435.63      440.88      7.32 o
  -5  -2  12      993.28      942.33     11.92 o
  -4  -2  12     1489.90     1465.73     15.54 o
  -3  -2  12       56.02       56.83      1.58 o
  -2  -2  12     1565.00     1880.37     17.11 o
  -1  -2  12    10323.31    11715.75     96.51 o
   0  -2  12      252.88      278.30      3.56 o
   1  -2  12     1876.38     2043.91     16.13 o
   2  -2  12    20200.02    21767.37    155.26 o
   3  -2  12      798.67      975.57      8.52 o
   4  -2  12        2.81        1.64      0.46 o
   5  -2  12     1724.98     1660.21     14.94 o
   6  -2  12      420.66      406.92      6.69 o
   7  -2  12      349.18      348.73      7.74 o
   8  -2  12        6.82        7.34      2.03 o
   9  -2  12       24.58       26.68      3.37 o
  -8  -1  12        2.18        3.01      1.66 o
  -7  -1  12        3.97        5.72      1.22 o
  -6  -1  12      113.08      117.28      3.17 o
  -5  -1  12      253.59      252.50      4.31 o
  -4  -1  12      198.75      192.93      2.93 o
  -3  -1  12        9.40       11.79      0.69 o
  -2  -1  12        3.13        2.47      0.41 o
  -1  -1  12        9.91       10.67      0.51 o
   0  -1  12        2.14       -0.89      0.45 o
   1  -1  12        0.03       -0.47      0.24 o
   2  -1  12       85.01       90.23      1.27 o
   3  -1  12       22.98       22.98      0.78 o
   4  -1  12       18.57       23.43      0.92 o
   5  -1  12      368.03      374.50      4.49 o
   6  -1  12        0.03        0.89      0.78 o
   7  -1  12        8.55       13.84      1.76 o
   8  -1  12        8.91        6.63      1.50 o
   9  -1  12        3.11        5.50      2.23 o
  -9   0  12        9.33        7.90      1.85 o
  -8   0  12        4.92        7.06      1.51 o
  -7   0  12       66.92       83.39      2.86 o
  -6   0  12      683.29      644.62      9.32 o
  -5   0  12       15.48       18.71      1.56 o
  -4   0  12     3754.43     3495.39     24.09 o
  -3   0  12      411.13      566.36      5.49 o
  -2   0  12      244.90      318.52      3.38 o
  -1   0  12      673.97      806.90      7.48 o
   0   0  12      375.08      396.42      4.35 o
   1   0  12      186.24      224.95      2.39 o
   2   0  12     1460.70     1495.06     10.51 o
   3   0  12       17.15        7.51      0.50 o
   4   0  12      397.78      441.74      3.79 o
   5   0  12     1671.94     1674.22     16.05 o
   6   0  12        4.69        6.23      1.17 o
   7   0  12       92.98       89.64      3.37 o
   8   0  12      182.30      164.23      4.75 o
   9   0  12       74.91       88.85      8.61 o
  -9   1  12        7.71        7.58      2.34 o
  -8   1  12       10.66        8.23      1.53 o
  -7   1  12        7.09        7.34      1.12 o
  -6   1  12       31.07       31.08      2.58 o
  -5   1  12       60.98       55.56      1.98 o
  -4   1  12      147.92      135.27      1.87 o
  -3   1  12       29.68       30.17      0.86 o
  -2   1  12       12.74       14.67      0.77 o
  -1   1  12        3.34        2.99      0.62 o
   0   1  12       32.76       35.16      1.21 o
   1   1  12       30.40       35.38      0.99 o
   2   1  12       23.88       24.13      0.86 o
   3   1  12      112.36      118.84      1.70 o
   4   1  12       32.97       27.80      1.02 o
   5   1  12        6.29        5.55      0.84 o
   6   1  12       15.19       12.81      1.40 o
   7   1  12        5.51        4.40      1.30 o
   8   1  12        0.76        1.48      1.92 o
  -9   2  12        0.41       -1.62      1.79 o
  -8   2  12      296.50      311.61      8.53 o
  -7   2  12       33.29       26.04      2.53 o
  -6   2  12      342.16      343.26      5.29 o
  -5   2  12     1944.61     1951.31     18.43 o
  -4   2  12      316.46      304.92      3.02 o
  -3   2  12      116.57      122.44      1.73 o
  -2   2  12      113.49      105.12      1.91 o
  -1   2  12      465.91      474.48      5.99 o
   0   2  12     2038.01     2135.31     17.98 o
   1   2  12      443.91      477.09      4.99 o
   2   2  12        2.08        9.99      0.63 o
   3   2  12      189.12      176.56      3.00 o
   4   2  12       55.41       56.74      1.43 o
   5   2  12       22.20       15.86      1.29 o
   6   2  12      141.55      128.75      4.90 o
   7   2  12       17.83       16.07      2.53 o
   8   2  12       25.44       23.00      3.23 o
  -9   3  12        3.71        3.70      2.50 o
  -8   3  12        1.14        1.36      1.89 o
  -7   3  12       10.70       11.00      3.06 o
  -6   3  12       39.38       42.29      2.25 o
  -5   3  12       49.69       49.85      2.80 o
  -4   3  12      146.70      142.25      2.46 o
  -3   3  12      274.55      273.94      3.95 o
  -2   3  12      347.96      359.66      4.49 o
  -1   3  12       26.66       26.85      0.84 o
   0   3  12        6.42        6.18      0.55 o
   1   3  12       16.67       15.36      0.86 o
   2   3  12       53.29       52.01      1.69 o
   3   3  12        0.85        0.39      0.64 o
   4   3  12        5.44        4.42      0.99 o
   5   3  12       82.80       76.99      3.29 o
   6   3  12        8.68        7.85      1.39 o
   7   3  12        0.01       -0.87      1.55 o
  -9   4  12      101.67      106.61      7.74 o
  -8   4  12      155.21      147.63      5.68 o
  -7   4  12       95.74       85.64      3.75 o
  -6   4  12      365.19      361.57      9.93 o
  -5   4  12      246.08      231.74      6.49 o
  -4   4  12       24.98       35.14      2.07 o
  -3   4  12      817.82      839.75      9.60 o
  -2   4  12      155.67      138.06      2.12 o
  -1   4  12       14.79       14.98      0.94 o
   0   4  12       14.60       18.26      0.90 o
   1   4  12       22.99       15.20      1.01 o
   2   4  12       55.90       60.08      2.07 o
   3   4  12        1.70        2.84      0.95 o
   4   4  12      380.64      356.65      6.23 o
   5   4  12      156.45      140.31      3.78 o
   6   4  12        1.03        0.24      1.21 o
   7   4  12       77.20       84.78      4.66 o
  -9   5  12       17.78       16.71      2.92 o
  -8   5  12       74.98       61.33      5.57 o
  -7   5  12        0.00       -0.24      1.89 o
  -6   5  12        5.20        4.64      1.97 o
  -5   5  12       34.02       29.86      3.94 o
  -4   5  12       25.78       26.06      4.90 o
  -3   5  12       43.45       45.38      1.54 o
  -2   5  12       75.77       75.45      3.10 o
  -1   5  12       60.16       60.53      2.21 o
   0   5  12        7.61        8.07      0.95 o
   1   5  12        7.72        7.60      0.99 o
   2   5  12        1.63        1.47      0.88 o
   3   5  12        0.38       -0.26      0.95 o
   4   5  12        3.70        5.66      1.41 o
   5   5  12       17.57       18.62      2.22 o
   6   5  12        0.20        0.90      1.34 o
  -9   6  12      127.96      129.95      8.03 o
  -8   6  12       55.39       44.17      4.96 o
  -7   6  12        9.24        6.79      2.85 o
  -6   6  12        2.39        3.63      2.58 o
  -5   6  12      549.59      595.81     13.86 o
  -4   6  12       57.11       60.98      3.10 o
  -3   6  12       27.66       24.91      3.33 o
  -2   6  12     3186.72     3417.57     42.54 o
  -1   6  12      262.04      278.47      7.23 o
   0   6  12      197.62      193.01      5.82 o
   1   6  12       16.72       19.36      1.75 o
   2   6  12      836.64      840.10     11.42 o
   3   6  12        9.21        7.05      1.47 o
   4   6  12       15.83       10.66      1.99 o
   5   6  12      141.08      120.41      4.91 o
  -8   7  12       30.29       29.42      6.11 o
  -7   7  12        6.06        2.83      2.32 o
  -6   7  12        0.22        0.89      2.44 o
  -5   7  12       14.91       11.78      3.12 o
  -4   7  12        2.32        2.13      1.37 o
  -3   7  12        6.40        4.46      1.37 o
  -2   7  12       16.86       14.31      1.45 o
  -1   7  12       44.10       45.16      3.12 o
   0   7  12        6.74        6.95      2.59 o
   1   7  12       24.44       26.95      2.83 o
   2   7  12       19.57       16.94      2.21 o
   3   7  12        0.82        3.42      1.64 o
   4   7  12        0.02       -0.13      1.87 o
  -8   8  12      161.63      154.69     10.32 o
  -7   8  12        1.25        3.49      2.24 o
  -6   8  12      198.27      200.60      7.50 o
  -5   8  12       47.46       50.97      3.67 o
  -4   8  12        0.14        0.05      1.40 o
  -3   8  12     1238.30     1269.34     20.38 o
  -2   8  12     1253.44     1300.99     20.81 o
  -1   8  12       46.77       47.89      2.81 o
   0   8  12      369.08      374.71      8.13 o
   1   8  12      591.49      575.14     11.32 o
   2   8  12       11.15       13.11      2.36 o
   3   8  12        3.09        3.83      2.12 o
  -7   9  12        0.30        1.22      3.26 o
  -6   9  12        9.00       11.29      2.58 o
  -5   9  12       21.62       26.02      2.97 o
  -4   9  12       10.56       10.57      2.06 o
  -3   9  12       13.44       13.85      2.11 o
  -2   9  12       11.50       12.09      1.80 o
  -1   9  12        1.26        2.48      1.53 o
   0   9  12       18.44       17.80      2.35 o
   1   9  12        4.56        3.54      2.34 o
  -5  10  12      152.56      156.04      8.49 o
  -4  10  12       17.27       19.31      3.87 o
  -3  10  12       28.93       25.81      5.25 o
  -2  10  12      910.49      867.27     20.98 o
  -1  10  12      190.21      197.63      6.63 o
   0 -10  13       13.78       13.94      1.98 o
   1 -10  13        0.08        1.87      1.63 o
   2 -10  13       30.15       33.14      5.09 o
   3 -10  13        7.39        4.87      1.78 o
   4 -10  13       13.30        9.92      3.33 o
   5 -10  13        1.12        2.28      1.48 o
  -2  -9  13       55.63       51.27      3.89 o
  -1  -9  13       77.61       76.15      3.43 o
   0  -9  13       12.15       12.33      1.68 o
   1  -9  13      262.63      279.77      6.00 o
   2  -9  13       50.80       53.24      3.20 o
   3  -9  13        0.30        0.59      1.36 o
   4  -9  13       47.97       47.83      2.98 o
   5  -9  13        0.06        0.24      1.39 o
   6  -9  13       40.01       30.07      2.92 o
   7  -9  13       23.35       32.12      6.32 o
  -3  -8  13        4.58        3.12      1.71 o
  -2  -8  13        3.64        4.48      1.86 o
  -1  -8  13        1.91        3.08      1.36 o
   0  -8  13        9.66       10.02      1.22 o
   1  -8  13       18.53       18.87      1.57 o
   2  -8  13       16.44       20.87      1.53 o
   3  -8  13        7.56        6.42      2.25 o
   4  -8  13       11.21       12.81      2.68 o
   5  -8  13       30.26       31.66      2.59 o
   6  -8  13        0.43        1.99      1.63 o
   7  -8  13       16.90       13.46      3.62 o
   8  -8  13        0.80        0.47      2.41 o
  -4  -7  13       13.05       19.56      2.54 o
  -3  -7  13       29.13       26.72      2.53 o
  -2  -7  13      142.12      145.89      4.33 o
  -1  -7  13        4.36        1.18      1.07 o
   0  -7  13       97.42      106.19      3.13 o
   1  -7  13      108.30      116.97      3.36 o
   2  -7  13       13.59       14.29      1.13 o
   3  -7  13      104.73      104.21      3.27 o
   4  -7  13       57.49       58.11      2.79 o
   5  -7  13      161.63      163.03     10.87 o
   6  -7  13       47.48       43.77      3.28 o
   7  -7  13      324.37      326.70      7.99 o
   8  -7  13       11.31        8.22      2.54 o
  -5  -6  13        1.23        2.74      1.75 o
  -4  -6  13       13.03       12.75      2.06 o
  -3  -6  13        9.62        8.25      1.63 o
  -2  -6  13        0.25        1.63      1.05 o
  -1  -6  13       12.48       10.91      1.46 o
   0  -6  13        1.34        1.81      0.79 o
   1  -6  13       67.23       66.36      2.20 o
   2  -6  13       16.83       18.36      1.36 o
   3  -6  13       19.72       19.19      2.26 o
   4  -6  13       34.78       33.98      2.25 o
   5  -6  13      120.05      112.90      3.82 o
   6  -6  13        0.14        0.59      1.29 o
   7  -6  13        8.69       10.15      1.94 o
   8  -6  13        0.06       -0.05      1.65 o
   9  -6  13        8.96        9.44      2.99 o
  -6  -5  13        5.15        5.80      1.97 o
  -5  -5  13       89.28      102.72      5.34 o
  -4  -5  13        2.17        1.70      1.84 o
  -3  -5  13      287.31      298.60      6.27 o
  -2  -5  13        1.28        0.39      0.84 o
  -1  -5  13       58.72       60.45      1.98 o
   0  -5  13       47.29       46.48      1.81 o
   1  -5  13       35.63       40.36      1.80 o
   2  -5  13       19.34       12.86      0.91 o
   3  -5  13       17.56       21.23      2.44 o
   4  -5  13     1244.23     1243.16     15.67 o
   5  -5  13      255.12      258.05      5.96 o
   6  -5  13       50.95       51.55      3.04 o
   7  -5  13       84.75       92.50      4.21 o
   8  -5  13       98.04      102.68      5.86 o
   9  -5  13        5.43        2.72      1.76 o
  -7  -4  13        2.08        3.42      1.91 o
  -6  -4  13        1.09        0.49      1.31 o
  -5  -4  13       24.40       19.99      1.87 o
  -4  -4  13        7.28        5.59      1.43 o
  -3  -4  13       37.56       33.59      2.36 o
  -2  -4  13       94.32       97.65      2.65 o
  -1  -4  13      113.38      116.05      2.30 o
   0  -4  13       14.13       11.69      0.69 o
   1  -4  13       61.33       61.75      1.49 o
   2  -4  13       19.52       21.82      0.92 o
   3  -4  13        0.09        0.42      0.42 o
   4  -4  13      222.99      216.65      4.48 o
   5  -4  13      150.33      156.65      4.53 o
   6  -4  13        4.15        6.72      1.54 o
   7  -4  13        5.60        2.92      1.22 o
   8  -4  13        0.26        0.78      1.32 o
   9  -4  13        4.58        8.93      2.52 o
  -8  -3  13      217.43      243.71      8.09 o
  -7  -3  13        5.68        6.46      1.94 o
  -6  -3  13        3.40        1.74      1.23 o
  -5  -3  13     1637.82     1606.82     19.25 o
  -4  -3  13      581.09      590.17      8.30 o
  -3  -3  13        7.06        7.20      1.00 o
  -2  -3  13       29.60       36.55      1.72 o
  -1  -3  13     3969.45     4304.06     34.53 o
   0  -3  13      132.83      123.95      1.82 o
   1  -3  13      123.57      125.78      2.15 o
   2  -3  13        2.10        3.55      0.46 o
   3  -3  13      870.10      933.79      8.89 o
   4  -3  13       35.97       36.91      1.70 o
   5  -3  13      878.11      864.86     13.68 o
   6  -3  13      324.88      325.75      6.16 o
   7  -3  13      249.97      250.16      5.64 o
   8  -3  13      119.47      123.96      5.28 o
   9  -3  13        5.05        5.44      2.25 o
  -8  -2  13        2.92        3.28      1.90 o
  -7  -2  13       10.16        7.06      1.88 o
  -6  -2  13       15.21       14.67      1.61 o
  -5  -2  13       83.66       83.67      2.79 o
  -4  -2  13        4.73        8.39      1.26 o
  -3  -2  13      166.06      160.30      2.83 o
  -2  -2  13      399.89      395.91      4.46 o
  -1  -2  13      109.69      111.27      2.81 o
   0  -2  13       97.02       83.13      2.41 o
   1  -2  13      116.53      126.18      1.76 o
   2  -2  13        4.70        4.07      0.81 o
   3  -2  13       23.87       24.21      0.93 o
   4  -2  13        0.11        0.77      0.42 o
   5  -2  13      110.31      112.69      2.45 o
   6  -2  13        0.35        1.45      0.91 o
   7  -2  13       18.57       23.73      4.31 o
   8  -2  13       18.91       24.29      2.89 o
   9  -2  13        0.19       -0.56      1.76 o
  -8  -1  13      146.78      156.74      5.28 o
  -7  -1  13       47.60       54.69      2.42 o
  -6  -1  13      446.59      426.03      6.97 o
  -5  -1  13      121.18      118.65      2.83 o
  -4  -1  13     5310.21     5125.18     40.48 o
  -3  -1  13     1637.49     1681.96     14.17 o
  -2  -1  13     1576.61     1580.08     12.12 o
  -1  -1  13       66.01       95.73      2.19 o
   0  -1  13      725.17      709.09      6.68 o
   1  -1  13      254.68      252.68      2.77 o
   2  -1  13      181.63      177.45      1.83 o
   3  -1  13       46.87       66.06      1.23 o
   4  -1  13      468.03      459.84      4.16 o
   5  -1  13     5855.43     5791.57     47.87 o
   6  -1  13       26.46       23.33      1.69 o
   7  -1  13       16.68       17.48      1.77 o
   8  -1  13      278.24      307.17      6.66 o
   9  -1  13        0.22        0.58      1.74 o
  -9   0  13        0.27        0.83      1.52 o
  -8   0  13        1.86        2.97      1.39 o
  -7   0  13       28.68       26.91      2.57 o
  -6   0  13        6.56        5.24      1.07 o
  -5   0  13        2.52        3.84      0.90 o
  -4   0  13      182.04      180.21      2.73 o
  -3   0  13        3.82        2.29      0.42 o
  -2   0  13        0.95        1.47      0.34 o
  -1   0  13        5.54        1.94      0.31 o
   0   0  13       39.22       42.17      1.32 o
   1   0  13       17.48       18.54      0.68 o
   2   0  13        1.85        0.88      0.47 o
   3   0  13       49.50       52.36      1.06 o
   4   0  13       54.12       51.23      1.14 o
   5   0  13       46.41       53.80      1.87 o
   6   0  13       25.85       28.72      1.99 o
   7   0  13       76.98       77.29      3.20 o
   8   0  13        2.88        2.89      1.35 o
   9   0  13        0.57        1.33      1.55 o
  -9   1  13      105.16      103.50      5.12 o
  -8   1  13        8.14        6.86      1.90 o
  -7   1  13        0.37       -0.19      0.96 o
  -6   1  13     1344.18     1348.51     15.66 o
  -5   1  13      628.45      606.01      6.23 o
  -4   1  13        0.01        0.77      0.38 o
  -3   1  13      529.37      563.02      4.99 o
  -2   1  13     3983.54     4249.01     32.47 o
  -1   1  13     1093.67     1096.08      9.69 o
   0   1  13      236.37      204.72      3.78 o
   1   1  13       22.22       16.51      0.83 o
   2   1  13     1740.78     1811.06     11.74 o
   3   1  13        0.00        0.34      0.45 o
   4   1  13        0.10        0.26      0.46 o
   5   1  13      814.42      753.70      8.38 o
   6   1  13       67.78       69.20      2.56 o
   7   1  13       61.87       60.03      2.84 o
   8   1  13      274.43      279.27     10.12 o
  -9   2  13       20.79       14.07      4.21 o
  -8   2  13        4.78        3.14      1.66 o
  -7   2  13        7.01        5.29      1.56 o
  -6   2  13      167.49      164.42      4.47 o
  -5   2  13       24.37       26.27      1.33 o
  -4   2  13        5.72        5.37      0.51 o
  -3   2  13       34.69       31.90      0.93 o
  -2   2  13        0.26        0.92      0.41 o
  -1   2  13       71.97       66.49      1.47 o
   0   2  13      432.09      452.43      4.71 o
   1   2  13      349.68      354.62      4.01 o
   2   2  13      121.87      130.36      1.85 o
   3   2  13       16.12       15.55      0.73 o
   4   2  13        6.88        6.04      0.64 o
   5   2  13        0.27        0.37      0.92 o
   6   2  13        0.57        1.81      1.28 o
   7   2  13       20.71       21.65      2.80 o
   8   2  13        0.89        1.17      2.14 o
  -9   3  13        5.24        4.59      2.63 o
  -8   3  13       28.30       28.25      4.75 o
  -7   3  13       23.37       23.98      2.39 o
  -6   3  13      913.30      905.24     23.64 o
  -5   3  13       14.00       14.10      1.20 o
  -4   3  13       42.32       35.93      1.37 o
  -3   3  13      665.55      638.44      7.83 o
  -2   3  13       88.10       95.78      1.83 o
  -1   3  13      329.68      338.62      3.94 o
   0   3  13       72.27       73.04      1.51 o
   1   3  13       83.50       91.91      1.90 o
   2   3  13      259.65      271.26      3.45 o
   3   3  13        4.59        4.16      0.80 o
   4   3  13       93.89      103.83      2.72 o
   5   3  13       56.93       55.34      2.16 o
   6   3  13       34.62       32.39      2.37 o
   7   3  13      125.50      134.40      5.12 o
  -9   4  13        1.88        1.90      2.85 o
  -8   4  13        4.03        7.46      2.06 o
  -7   4  13       37.20       34.84      2.70 o
  -6   4  13        9.34        9.79      1.63 o
  -5   4  13       14.04       14.27      2.15 o
  -4   4  13        1.81        1.33      0.92 o
  -3   4  13       18.81       19.04      1.31 o
  -2   4  13        0.97        0.41      0.44 o
  -1   4  13       44.94       46.95      1.18 o
   0   4  13      168.94      164.44      2.51 o
   1   4  13       85.55       86.04      2.05 o
   2   4  13       20.23       18.37      1.36 o
   3   4  13        4.07        2.58      0.95 o
   4   4  13        4.02        3.57      1.41 o
   5   4  13        2.44        1.98      1.21 o
   6   4  13       15.59       14.19      1.75 o
   7   4  13       11.30       11.38      2.51 o
  -9   5  13       65.97       69.98      4.75 o
  -8   5  13       20.33       20.37      3.64 o
  -7   5  13       56.51       55.65      4.76 o
  -6   5  13       73.76       67.61      4.62 o
  -5   5  13      124.13      134.50      4.89 o
  -4   5  13        4.32        4.23      1.24 o
  -3   5  13       23.34       21.44      1.26 o
  -2   5  13      234.41      264.41      5.27 o
  -1   5  13      132.19      125.64      3.34 o
   0   5  13      192.75      196.11      3.16 o
   1   5  13      110.01      104.39      2.65 o
   2   5  13       36.28       32.97      1.83 o
   3   5  13        4.71        3.22      1.15 o
   4   5  13       10.08       11.96      1.74 o
   5   5  13       95.36       92.98      3.95 o
   6   5  13        1.58        3.10      1.50 o
  -9   6  13       11.04       20.59      4.27 o
  -8   6  13        6.22        5.27      2.74 o
  -7   6  13        0.00        0.16      1.93 o
  -6   6  13       32.43       36.21      6.25 o
  -5   6  13       59.23       64.68      4.06 o
  -4   6  13        0.67        1.11      1.18 o
  -3   6  13        0.40        0.93      1.36 o
  -2   6  13        2.69        7.16      1.30 o
  -1   6  13       70.65       68.71      2.60 o
   0   6  13       11.04       11.64      1.34 o
   1   6  13       18.37       16.99      1.76 o
   2   6  13        3.68        4.15      1.34 o
   3   6  13        1.55        0.69      1.17 o
   4   6  13        0.13        4.09      1.59 o
   5   6  13       52.85       55.08      3.71 o
  -8   7  13      163.09      171.81      8.37 o
  -7   7  13       17.65       12.05      3.67 o
  -6   7  13        0.94       -1.01      1.70 o
  -5   7  13      147.97      164.50      6.26 o
  -4   7  13       24.07       26.76      3.60 o
  -3   7  13        0.69        2.91      1.49 o
  -2   7  13       86.59       86.68      3.39 o
  -1   7  13       12.15       16.23      2.80 o
   0   7  13       13.20       11.93      1.91 o
   1   7  13      146.50      137.00      4.14 o
   2   7  13       47.59       58.41      4.84 o
   3   7  13        0.03        1.60      1.52 o
   4   7  13       49.91       44.40      3.77 o
  -8   8  13        9.35       16.30      4.62 o
  -7   8  13        2.54        0.97      2.38 o
  -6   8  13        7.71        4.99      2.05 o
  -5   8  13        8.13        9.69      2.99 o
  -4   8  13        4.33        2.72      1.62 o
  -3   8  13       28.81       27.43      2.63 o
  -2   8  13       41.14       48.80      3.00 o
  -1   8  13        0.18       -1.47      1.36 o
   0   8  13       32.66       33.36      3.39 o
   1   8  13       22.17       21.10      2.58 o
   2   8  13        0.65        0.99      1.78 o
   3   8  13        0.20        2.29      2.11 o
  -7   9  13        4.49        5.30      3.26 o
  -6   9  13        6.84        6.20      2.25 o
  -5   9  13        4.35        4.90      2.01 o
  -4   9  13        7.02        7.08      4.69 o
  -3   9  13       71.43       67.18      3.63 o
  -2   9  13       35.44       23.00      3.12 o
  -1   9  13       13.20       10.80      1.91 o
   0   9  13       12.78       10.19      2.18 o
   1   9  13        0.76        1.91      2.07 o
  -5  10  13       11.86        5.16      2.99 o
  -4  10  13       25.59       21.70      2.59 o
  -3  10  13       89.42       99.03      6.02 o
  -2  10  13      256.53      253.66      9.16 o
  -1  10  13       10.45        9.57      2.40 o
   0 -10  14       27.86       27.77      2.40 o
   1 -10  14      223.25      227.35      6.88 o
   2 -10  14      276.20      280.22      7.54 o
   3 -10  14       87.31       89.76      6.97 o
   4 -10  14       58.79       51.30      3.77 o
   5 -10  14      141.64      135.03      4.55 o
  -2  -9  14        0.64        1.13      1.89 o
  -1  -9  14        6.91        5.74      1.63 o
   0  -9  14       16.22       15.53      1.91 o
   1  -9  14       21.74       17.75      2.72 o
   2  -9  14       19.90       23.01      1.65 o
   3  -9  14        7.13        7.91      1.32 o
   4  -9  14        0.53        1.36      1.25 o
   5  -9  14        0.47        1.17      1.40 o
   6  -9  14        1.01        2.41      1.71 o
   7  -9  14        9.56       10.43      4.62 o
  -3  -8  14        0.15        0.27      1.60 o
  -2  -8  14      148.81      151.25      4.94 o
  -1  -8  14      240.99      246.76      5.71 o
   0  -8  14        2.35        3.50      1.31 o
   1  -8  14        5.90        3.84      1.40 o
   2  -8  14     1046.79     1085.13     17.17 o
   3  -8  14        9.32       10.46      2.34 o
   4  -8  14        1.65        0.91      1.26 o
   5  -8  14        0.17        1.61      1.42 o
   6  -8  14       46.23       43.48      3.34 o
   7  -8  14      155.98      163.03      6.30 o
   8  -8  14        7.76        6.31      2.93 o
  -4  -7  14       14.45       13.00      2.28 o
  -3  -7  14        3.85        3.71      1.61 o
  -2  -7  14       15.85       13.83      2.35 o
  -1  -7  14        2.14        2.99      1.18 o
   0  -7  14        6.55        5.55      1.17 o
   1  -7  14        2.30        3.00      0.90 o
   2  -7  14        9.36        9.59      1.84 o
   3  -7  14        2.70        0.99      1.00 o
   4  -7  14        0.30        0.94      1.14 o
   5  -7  14        7.55        9.03      1.83 o
   6  -7  14       42.60       40.61      3.97 o
   7  -7  14       37.07       36.26      3.10 o
   8  -7  14        2.42        1.50      1.99 o
  -5  -6  14       45.58       54.10      5.76 o
  -4  -6  14      177.10      176.01      5.28 o
  -3  -6  14        2.50        3.55      1.43 o
  -2  -6  14       75.99       72.76      3.04 o
  -1  -6  14       11.89       11.06      1.19 o
   0  -6  14      219.71      238.86      4.71 o
   1  -6  14       22.59       21.70      1.40 o
   2  -6  14      102.50      107.80      3.58 o
   3  -6  14       62.82       58.11      2.51 o
   4  -6  14        1.90        3.76      1.25 o
   5  -6  14        0.18        0.64      1.16 o
   6  -6  14      111.07      109.98      4.16 o
   7  -6  14       53.00       51.46      3.98 o
   8  -6  14      245.17      239.99      7.18 o
   9  -6  14        0.18        3.98      2.65 o
  -6  -5  14        0.18        1.03      1.75 o
  -5  -5  14       10.77        9.70      1.97 o
  -4  -5  14        7.27        8.04      1.76 o
  -3  -5  14        0.36        1.97      1.23 o
  -2  -5  14        7.55       10.28      1.51 o
  -1  -5  14        5.06        3.84      0.74 o
   0  -5  14       36.57       37.74      1.85 o
   1  -5  14      102.57      101.95      2.70 o
   2  -5  14        0.40        0.11      0.59 o
   3  -5  14       28.99       28.26      2.05 o
   4  -5  14        1.06        0.87      0.99 o
   5  -5  14       24.41       22.68      2.06 o
   6  -5  14        1.35        1.33      1.17 o
   7  -5  14       13.24       14.82      2.17 o
   8  -5  14       58.41       59.24      3.90 o
   9  -5  14       23.77       22.59      2.83 o
  -7  -4  14       13.90       14.83      2.58 o
  -6  -4  14        9.20        6.92      1.57 o
  -5  -4  14        6.75        2.19      1.19 o
  -4  -4  14      140.80      140.59      4.20 o
  -3  -4  14       85.97       97.44      3.53 o
  -2  -4  14       16.93       19.19      1.56 o
  -1  -4  14       32.46       34.21      1.47 o
   0  -4  14      186.23      174.91      2.65 o
   1  -4  14       19.92       29.21      0.91 o
   2  -4  14       36.15       44.33      1.15 o
   3  -4  14       92.30      109.96      2.14 o
   4  -4  14      254.18      251.96      5.70 o
   5  -4  14     3005.16     2976.60     37.77 o
   6  -4  14       40.67       31.52      2.53 o
   7  -4  14      100.82       98.92      3.56 o
   8  -4  14        1.72        0.39      1.36 o
   9  -4  14       90.46      108.25      5.55 o
  -7  -3  14       10.13       12.99      2.28 o
  -6  -3  14       16.24       14.79      1.77 o
  -5  -3  14        7.96        8.00      1.33 o
  -4  -3  14        1.03        0.93      1.03 o
  -3  -3  14        0.07        0.30      0.70 o
  -2  -3  14       87.05       87.01      2.04 o
  -1  -3  14       10.33        9.65      0.88 o
   0  -3  14       70.75       71.92      1.37 o
   1  -3  14      409.33      417.64      4.38 o
   2  -3  14       73.74       71.95      1.39 o
   3  -3  14       82.18       80.36      2.12 o
   4  -3  14        8.02        8.05      0.95 o
   5  -3  14      488.39      469.09      7.45 o
   6  -3  14        3.41        4.25      1.17 o
   7  -3  14        5.73        5.26      1.42 o
   8  -3  14       31.81       28.83      4.06 o
   9  -3  14        2.42        0.60      1.92 o
  -8  -2  14       33.29       39.67      3.36 o
  -7  -2  14      285.53      294.79      7.35 o
  -6  -2  14      151.95      143.19      4.26 o
  -5  -2  14       45.77       46.62      2.25 o
  -4  -2  14      322.18      335.44      5.21 o
  -3  -2  14       21.05       20.35      1.24 o
  -2  -2  14     1362.62     1472.23     12.43 o
  -1  -2  14      777.34      764.30      7.76 o
   0  -2  14     1077.42      968.95      9.81 o
   1  -2  14    16667.86    17853.70    132.81 o
   2  -2  14      197.30      274.10      3.15 o
   3  -2  14       33.52       23.35      0.94 o
   4  -2  14     6608.18     6240.33     51.60 o
   5  -2  14     6163.10     5906.33     48.28 o
   6  -2  14       49.07       41.42      2.18 o
   7  -2  14       16.61       14.37      3.02 o
   8  -2  14      429.50      459.67     15.86 o
   9  -2  14        0.79        1.21      1.90 o
  -8  -1  14       54.64       61.34      3.65 o
  -7  -1  14       11.70       12.03      1.46 o
  -6  -1  14       21.15       21.12      1.65 o
  -5  -1  14       24.11       27.03      1.45 o
  -4  -1  14      366.34      364.17      4.47 o
  -3  -1  14       16.65       18.45      0.88 o
  -2  -1  14       12.67       11.96      0.61 o
  -1  -1  14       35.03       34.49      0.92 o
   0  -1  14        0.42       -0.96      0.48 o
   1  -1  14        2.91        4.10      0.39 o
   2  -1  14       16.10       15.34      0.55 o
   3  -1  14        7.10        4.15      0.41 o
   4  -1  14       76.61       66.98      1.47 o
   5  -1  14       94.77       96.73      2.30 o
   6  -1  14        4.97        3.11      1.17 o
   7  -1  14       53.84       52.62      3.02 o
   8  -1  14       46.57       51.11      2.80 o
   9  -1  14        0.01       -1.36      1.65 o
  -9   0  14        1.92        2.84      1.67 o
  -8   0  14      107.02      106.06      3.86 o
  -7   0  14        6.56        9.29      1.38 o
  -6   0  14      235.05      242.67      4.81 o
  -5   0  14     4137.84     4067.51     33.28 o
  -4   0  14     1326.94     1267.82     10.12 o
  -3   0  14        2.64        2.20      0.42 o
  -2   0  14     6456.27     7233.64     51.57 o
  -1   0  14     6252.77     6968.63     49.95 o
   0   0  14     1603.67     1677.09     12.79 o
   1   0  14     4607.48     5020.07     36.25 o
   2   0  14     5325.94     5816.96     40.25 o
   3   0  14      667.22      797.41      6.43 o
   4   0  14      219.21      227.38      2.98 o
   5   0  14      813.72      807.94      9.28 o
   6   0  14      254.50      257.37      5.59 o
   7   0  14       70.26       64.07      2.90 o
   8   0  14      174.54      196.72      5.28 o
   9   0  14       41.03       49.28      4.04 o
  -9   1  14        0.94        1.37      1.88 o
  -8   1  14        4.04        2.45      1.27 o
  -7   1  14        0.60        0.71      0.95 o
  -6   1  14        2.04        6.40      1.15 o
  -5   1  14      122.88      123.80      2.28 o
  -4   1  14        0.43        0.37      0.41 o
  -3   1  14        0.20        0.42      0.34 o
  -2   1  14      136.51      145.03      2.41 o
  -1   1  14        8.00        7.67      0.57 o
   0   1  14       34.10       36.96      0.98 o
   1   1  14        2.78        2.53      0.41 o
   2   1  14        3.27        2.75      0.37 o
   3   1  14      204.83      207.10      2.28 o
   4   1  14       71.15       69.60      1.53 o
   5   1  14      338.73      340.31      4.81 o
   6   1  14       17.50       17.56      1.80 o
   7   1  14       25.04       23.47      2.14 o
   8   1  14       42.31       44.55      3.86 o
  -9   2  14       22.20       27.65      5.57 o
  -8   2  14        7.57        4.23      1.88 o
  -7   2  14        3.57        2.27      1.59 o
  -6   2  14     2203.83     2179.41     23.07 o
  -5   2  14       42.10       35.01      1.19 o
  -4   2  14      713.69      661.65      6.09 o
  -3   2  14      451.33      551.89      4.63 o
  -2   2  14      434.54      473.61      5.42 o
  -1   2  14     1040.88     1105.25     15.88 o
   0   2  14     1957.55     1966.88     17.76 o
   1   2  14      499.87      506.23      5.04 o
   2   2  14      125.87      122.27      1.75 o
   3   2  14       98.81       91.74      1.64 o
   4   2  14      116.87      101.13      1.84 o
   5   2  14      327.87      326.74      5.25 o
   6   2  14        7.19        4.77      2.02 o
   7   2  14       41.31       38.36      3.48 o
   8   2  14      191.78      191.62      7.65 o
  -9   3  14        1.85        3.69      2.69 o
  -8   3  14        6.73        6.25      2.49 o
  -7   3  14        3.61        1.49      1.38 o
  -6   3  14       45.43       40.87      2.64 o
  -5   3  14       57.95       51.46      3.01 o
  -4   3  14      253.10      247.72      4.04 o
  -3   3  14      200.49      202.08      3.51 o
  -2   3  14      201.23      211.71      3.35 o
  -1   3  14       11.43       10.81      0.72 o
   0   3  14      100.72      104.41      1.71 o
   1   3  14      134.94      133.21      3.11 o
   2   3  14       13.11       13.32      1.21 o
   3   3  14       25.34       22.59      1.30 o
   4   3  14       14.78       13.33      1.19 o
   5   3  14        7.83        4.96      1.07 o
   6   3  14        0.86        1.99      1.48 o
   7   3  14       10.13        8.79      3.13 o
  -9   4  14       13.14       19.15      4.62 o
  -8   4  14      107.38      117.39      4.78 o
  -7   4  14        1.83        5.16      1.60 o
  -6   4  14       38.14       37.73      2.58 o
  -5   4  14      812.46      824.41     15.46 o
  -4   4  14        2.77        3.01      1.02 o
  -3   4  14        9.93       15.12      2.01 o
  -2   4  14      187.64      199.02      3.17 o
  -1   4  14       24.96       25.58      1.07 o
   0   4  14      224.34      251.47      4.07 o
   1   4  14      104.53      101.32      2.38 o
   2   4  14      113.45       95.43      2.58 o
   3   4  14        8.01        4.53      1.18 o
   4   4  14        4.48        3.82      1.11 o
   5   4  14        6.75        3.05      1.42 o
   6   4  14       76.91       68.95      3.30 o
   7   4  14      150.96      159.91      7.14 o
  -9   5  14        0.09        1.74      2.15 o
  -8   5  14        8.85       10.67      3.16 o
  -7   5  14        2.82        1.05      1.96 o
  -6   5  14       23.00       23.60      3.20 o
  -5   5  14        5.96        6.57      2.04 o
  -4   5  14       15.39       12.57      1.81 o
  -3   5  14       52.69       54.96      2.01 o
  -2   5  14      178.04      184.07      3.85 o
  -1   5  14        4.15        4.63      0.79 o
   0   5  14       15.89       14.84      1.26 o
   1   5  14        0.85        0.58      0.74 o
   2   5  14       35.06       33.60      1.88 o
   3   5  14        6.04        7.37      1.39 o
   4   5  14       12.74        7.51      1.53 o
   5   5  14       26.91       25.06      2.50 o
   6   5  14       11.93        9.39      1.76 o
  -9   6  14       41.06       39.14      5.43 o
  -8   6  14       34.18       30.48      6.11 o
  -7   6  14       61.51       60.36      4.99 o
  -6   6  14      192.32      195.97      9.10 o
  -5   6  14        4.87        4.03      2.44 o
  -4   6  14      381.62      396.63      8.79 o
  -3   6  14       86.31      104.76      4.17 o
  -2   6  14        0.13        1.62      0.98 o
  -1   6  14        5.56        5.04      1.16 o
   0   6  14       55.21       61.97      2.76 o
   1   6  14      242.76      254.04      5.51 o
   2   6  14       10.13       10.93      1.70 o
   3   6  14       14.95       15.93      1.82 o
   4   6  14      372.96      369.26      7.44 o
   5   6  14       66.07       66.03      3.96 o
  -8   7  14       32.82       42.89      4.93 o
  -7   7  14        0.91        4.05      2.41 o
  -6   7  14        8.70        7.04      2.85 o
  -5   7  14       17.33       19.12      4.69 o
  -4   7  14        1.57        2.47      1.43 o
  -3   7  14        6.17        6.93      1.57 o
  -2   7  14        1.55        2.29      1.24 o
  -1   7  14        7.90        6.84      1.49 o
   0   7  14       44.91       42.15      2.73 o
   1   7  14        2.76        3.06      1.48 o
   2   7  14       18.25       18.47      2.15 o
   3   7  14        0.26        0.45      1.53 o
   4   7  14        1.36        1.50      2.03 o
  -8   8  14        7.42        8.28      3.80 o
  -7   8  14       20.38       26.26      4.28 o
  -6   8  14       37.69       28.10      3.39 o
  -5   8  14      491.05      512.41     12.75 o
  -4   8  14        1.99        4.84      1.90 o
  -3   8  14        2.51        2.96      1.57 o
  -2   8  14     1678.86     1668.52     26.15 o
  -1   8  14       15.24       11.62      2.03 o
   0   8  14      250.13      256.34      6.60 o
   1   8  14       22.82       23.82      3.07 o
   2   8  14       83.61       85.41      5.67 o
   3   8  14       16.91       16.78      3.52 o
  -7   9  14        0.17        2.44      2.99 o
  -6   9  14        0.98        2.51      2.24 o
  -5   9  14       28.53       28.22      3.15 o
  -4   9  14        2.30        2.38      1.72 o
  -3   9  14        0.10        1.18      1.58 o
  -2   9  14       21.45       20.30      2.58 o
  -1   9  14       12.52        9.39      1.98 o
   0   9  14        5.20        4.69      1.99 o
   1   9  14        7.56        7.29      2.34 o
  -4  10  14       24.84       24.78      2.83 o
  -3  10  14     1307.65     1289.20     26.62 o
  -2  10  14      386.45      404.22     10.67 o
  -1  10  14       29.90       24.85      4.21 o
   1 -10  15        0.63        2.44      1.81 o
   2 -10  15       10.82       14.34      3.96 o
   3 -10  15      102.67       98.61      5.92 o
   4 -10  15        2.09       -1.13      1.77 o
   5 -10  15        7.82        6.18      1.81 o
  -2  -9  15      108.59      114.59      5.26 o
  -1  -9  15        1.75        1.13      1.53 o
   0  -9  15      108.55      107.15      3.92 o
   1  -9  15       76.29       84.60      3.27 o
   2  -9  15       20.04       20.64      1.72 o
   3  -9  15      301.71      316.95      7.50 o
   4  -9  15        1.45        1.60      1.33 o
   5  -9  15        7.64        6.33      1.74 o
   6  -9  15        0.85        0.18      1.77 o
   7  -9  15       19.61       16.11      3.41 o
  -3  -8  15       18.11       22.46      3.43 o
  -2  -8  15        0.83        2.71      1.59 o
  -1  -8  15        8.99        9.88      1.63 o
   0  -8  15       23.82       21.78      1.68 o
   1  -8  15        0.14        1.76      1.09 o
   2  -8  15        2.69        5.79      1.28 o
   3  -8  15        2.44        1.42      1.14 o
   4  -8  15        5.79        6.12      2.18 o
   5  -8  15        4.63        4.02      1.56 o
   6  -8  15        8.70        6.96      1.95 o
   7  -8  15        9.82        4.64      2.09 o
   8  -8  15        2.68        1.63      2.55 o
  -4  -7  15       18.26       17.13      2.55 o
  -3  -7  15       76.29       72.26      3.67 o
  -2  -7  15      211.72      214.69      5.41 o
  -1  -7  15      143.71      138.38      3.97 o
   0  -7  15       35.46       33.66      2.08 o
   1  -7  15      263.95      275.09      9.78 o
   2  -7  15      159.44      166.43      3.74 o
   3  -7  15       11.87       13.71      1.55 o
   4  -7  15        0.37        0.00      1.09 o
   5  -7  15        0.00        1.57      1.84 o
   6  -7  15        1.90        2.04      1.63 o
   7  -7  15        5.59        6.72      2.76 o
   8  -7  15       33.71       30.50      3.80 o
  -5  -6  15        2.87        2.45      1.80 o
  -4  -6  15       16.81       19.21      2.36 o
  -3  -6  15       10.51        9.82      2.57 o
  -2  -6  15        3.75        3.48      1.22 o
  -1  -6  15        1.13        1.59      0.86 o
   0  -6  15        0.02       -0.20      0.82 o
   1  -6  15       38.37       40.21      3.16 o
   2  -6  15       52.87       54.99      4.99 o
   3  -6  15        4.80        3.26      1.44 o
   4  -6  15       65.39       64.85      4.69 o
   5  -6  15        0.80        1.02      1.20 o
   6  -6  15        8.53        5.61      1.65 o
   7  -6  15       77.23       87.98      4.20 o
   8  -6  15        8.41        6.23      2.14 o
   9  -6  15        3.40        6.00      2.37 o
  -6  -5  15        0.16        0.16      1.70 o
  -5  -5  15       22.52       27.59      2.68 o
  -4  -5  15       69.60       79.94      3.63 o
  -3  -5  15       85.46       92.48      6.13 o
  -2  -5  15       55.93       51.11      2.48 o
  -1  -5  15        5.61        4.42      0.71 o
   0  -5  15      317.41      327.97      6.55 o
   1  -5  15      276.08      274.89      5.43 o
   2  -5  15       33.97       33.02      3.52 o
   3  -5  15      108.63      112.64      4.41 o
   4  -5  15       93.96       96.28      5.33 o
   5  -5  15      427.78      414.00      8.16 o
   6  -5  15        2.69        3.58      1.39 o
   7  -5  15      521.95      530.35     10.79 o
   8  -5  15       10.12       10.54      2.29 o
   9  -5  15       67.99       82.07      5.08 o
  -7  -4  15        0.57       -1.00      1.97 o
  -6  -4  15        0.00        2.98      1.40 o
  -5  -4  15        2.66        2.34      1.22 o
  -4  -4  15       56.18       47.77      3.07 o
  -3  -4  15      114.60      102.89      3.70 o
  -2  -4  15       39.32       38.52      2.43 o
  -1  -4  15        4.39        3.72      0.71 o
   0  -4  15        7.25        6.56      0.73 o
   1  -4  15       93.22       96.14      1.73 o
   2  -4  15        0.13       -0.20      0.41 o
   3  -4  15       16.12       15.05      0.96 o
   4  -4  15       27.30       29.50      2.98 o
   5  -4  15      208.59      211.33      5.38 o
   6  -4  15        0.51        3.27      1.31 o
   7  -4  15        3.87        1.70      1.25 o
   8  -4  15        0.05        0.70      1.42 o
   9  -4  15        7.15        4.88      2.30 o
  -7  -3  15       42.60       43.96      5.41 o
  -6  -3  15       19.14       21.79      2.53 o
  -5  -3  15       52.88       62.90      2.68 o
  -4  -3  15        2.46        2.48      1.01 o
  -3  -3  15      414.15      439.11      6.56 o
  -2  -3  15      137.08      170.77      2.98 o
  -1  -3  15      118.29      134.88      2.54 o
   0  -3  15      102.02       89.65      1.60 o
   1  -3  15        7.24        3.89      0.55 o
   2  -3  15       20.73       13.17      0.91 o
   3  -3  15      316.63      341.62      4.24 o
   4  -3  15     1105.03     1108.34     12.88 o
   5  -3  15      467.11      461.30      7.40 o
   6  -3  15      299.74      318.46      8.54 o
   7  -3  15      151.65      143.23      5.48 o
   8  -3  15       26.76       28.78      3.17 o
   9  -3  15        7.36        4.42      2.19 o
  -8  -2  15       41.31       37.94      5.18 o
  -7  -2  15        0.36        4.12      1.67 o
  -6  -2  15        0.16        0.49      1.27 o
  -5  -2  15      112.04      114.60      3.22 o
  -4  -2  15        0.69       -0.01      0.78 o
  -3  -2  15       63.94       59.45      2.25 o
  -2  -2  15      297.87      292.84      3.57 o
  -1  -2  15      361.27      371.74      4.78 o
   0  -2  15       96.46       93.25      1.70 o
   1  -2  15       75.43       76.29      1.63 o
   2  -2  15       19.05       21.29      0.92 o
   3  -2  15        2.27        1.74      0.49 o
   4  -2  15        2.17        3.44      0.58 o
   5  -2  15        7.30        7.74      1.25 o
   6  -2  15        0.01        0.67      0.99 o
   7  -2  15        0.07        1.40      2.09 o
   8  -2  15       21.61       25.89      3.00 o
   9  -2  15        4.46        4.59      2.12 o
  -8  -1  15      142.03      163.88      6.30 o
  -7  -1  15        0.09        0.96      0.99 o
  -6  -1  15       15.82       10.69      1.30 o
  -5  -1  15     3705.80     3609.59     32.21 o
  -4  -1  15     1029.73      978.97      9.36 o
  -3  -1  15       98.54      107.01      1.82 o
  -2  -1  15      204.43      226.62      2.57 o
  -1  -1  15     6060.56     6638.25     47.05 o
   0  -1  15      579.15      555.81      5.43 o
   1  -1  15      437.44      439.43      4.16 o
   2  -1  15       15.01       15.02      0.60 o
   3  -1  15     1498.93     1666.77     11.93 o
   4  -1  15      229.72      226.89      2.83 o
   5  -1  15      486.53      474.42      6.07 o
   6  -1  15      179.64      182.71      4.14 o
   7  -1  15      264.87      269.09      8.53 o
   8  -1  15       23.65       23.97      2.87 o
   9  -1  15        6.48        7.42      2.44 o
  -9   0  15       62.12       65.35      3.50 o
  -8   0  15       18.35       19.37      2.14 o
  -7   0  15        0.20        0.62      1.05 o
  -6   0  15       17.59       17.67      1.51 o
  -5   0  15      157.98      157.29      3.10 o
  -4   0  15        5.29        3.37      0.58 o
  -3   0  15       41.78       46.06      1.24 o
  -2   0  15        2.26        3.07      0.46 o
  -1   0  15       11.96       12.68      0.82 o
   0   0  15       18.93       63.46      1.87 o
   1   0  15      101.21      107.66      1.54 o
   2   0  15        2.43        2.21      0.37 o
   3   0  15       23.27       24.60      1.07 o
   4   0  15        1.66        2.65      0.57 o
   5   0  15      114.91      107.71      2.61 o
   6   0  15        1.91        2.61      1.06 o
   7   0  15       30.90       33.61      2.36 o
   8   0  15       42.37       46.23      2.88 o
  -9   1  15        1.97        5.59      2.11 o
  -8   1  15      225.47      241.64      5.79 o
  -7   1  15      125.57      120.16      3.73 o
  -6   1  15     1106.14     1093.02     14.68 o
  -5   1  15       92.74       90.66      2.02 o
  -4   1  15     3754.13     3683.17     24.54 o
  -3   1  15     1793.22     1967.02     15.08 o
  -2   1  15     1569.94     1593.83     13.00 o
  -1   1  15       72.23       82.26      1.38 o
   0   1  15     1238.17     1293.38     11.14 o
   1   1  15     1806.73     1946.73     13.60 o
   2   1  15       61.49       62.00      1.39 o
   3   1  15        3.40        7.74      0.57 o
   4   1  15     1682.28     1623.77     12.68 o
   5   1  15     2957.83     2894.73     30.42 o
   6   1  15        1.67        0.76      0.99 o
   7   1  15       84.20       90.40      7.33 o
   8   1  15      319.92      358.83      9.74 o
  -9   2  15        0.22        0.27      2.17 o
  -8   2  15       21.18       20.27      6.45 o
  -7   2  15       10.06       13.56      2.10 o
  -6   2  15        5.10        6.66      0.97 o
  -5   2  15        4.35        6.11      0.79 o
  -4   2  15       51.88       48.25      1.33 o
  -3   2  15        0.34        0.73      0.29 o
  -2   2  15       19.00       15.75      0.82 o
  -1   2  15      147.41      143.53      2.42 o
   0   2  15      315.24      317.61      3.61 o
   1   2  15       55.38       59.60      1.37 o
   2   2  15       13.96       12.92      0.72 o
   3   2  15       83.81       80.53      1.57 o
   4   2  15      167.39      162.34      2.69 o
   5   2  15        2.07        2.28      0.99 o
   6   2  15        0.54        2.81      1.39 o
   7   2  15       57.15       61.34      5.42 o
   8   2  15        0.22       -1.06      2.13 o
  -9   3  15      124.21      118.86      6.95 o
  -8   3  15        0.86       -0.34      1.76 o
  -7   3  15       86.55       77.84      5.99 o
  -6   3  15     1068.80     1048.12     16.03 o
  -5   3  15      199.27      186.56      4.34 o
  -4   3  15       18.08       18.08      1.21 o
  -3   3  15      272.67      287.16      4.48 o
  -2   3  15      432.51      422.52      5.04 o
  -1   3  15      343.20      376.58      4.71 o
   0   3  15       28.10       28.87      1.35 o
   1   3  15        2.74        1.26      0.55 o
   2   3  15      236.39      237.88      3.51 o
   3   3  15        3.50        2.80      0.73 o
   4   3  15       29.17       28.77      1.67 o
   5   3  15      205.67      193.60      3.76 o
   6   3  15        0.43        0.79      1.51 o
   7   3  15      102.55      117.51      5.61 o
  -9   4  15       12.31        8.09      4.35 o
  -8   4  15       23.50       25.15      2.73 o
  -7   4  15       60.28       61.02      4.21 o
  -6   4  15      356.72      361.95      7.62 o
  -5   4  15        5.44        4.12      2.13 o
  -4   4  15       18.06       20.96      2.11 o
  -3   4  15       55.99       54.46      2.10 o
  -2   4  15       22.06       20.25      1.07 o
  -1   4  15       17.38       20.34      0.97 o
   0   4  15       98.42      100.98      2.59 o
   1   4  15       99.75       99.84      2.41 o
   2   4  15        7.23        5.76      1.11 o
   3   4  15        1.72        1.54      0.96 o
   4   4  15        4.20        2.10      1.14 o
   5   4  15        1.88        1.40      1.27 o
   6   4  15        0.03       -0.02      1.42 o
   7   4  15        3.64        6.07      2.53 o
  -9   5  15       22.76       16.64      3.04 o
  -8   5  15        8.03        8.48      2.20 o
  -7   5  15        6.66        4.64      2.41 o
  -6   5  15      553.63      539.25     18.20 o
  -5   5  15       21.08       13.70      3.59 o
  -4   5  15        6.61        3.28      1.33 o
  -3   5  15      251.17      245.89      5.45 o
  -2   5  15       54.42       58.74      1.87 o
  -1   5  15       21.36       23.08      1.77 o
   0   5  15       19.17       20.20      1.17 o
   1   5  15       46.47       53.41      2.39 o
   2   5  15      142.09      153.16      3.56 o
   3   5  15        0.00        0.85      1.06 o
   4   5  15        0.84        1.23      1.27 o
   5   5  15       20.86       15.32      2.11 o
   6   5  15        2.93        3.56      1.51 o
  -9   6  15        0.77        0.25      3.09 o
  -8   6  15        0.78        4.08      2.59 o
  -7   6  15       19.33       23.21      3.58 o
  -6   6  15        7.11       11.10      2.55 o
  -5   6  15       28.68       23.18      4.01 o
  -4   6  15        9.17        7.95      1.86 o
  -3   6  15        2.20        3.20      2.31 o
  -2   6  15       23.93       27.07      1.92 o
  -1   6  15       51.07       49.57      2.69 o
   0   6  15        4.36        4.75      1.25 o
   1   6  15        4.97        3.47      1.23 o
   2   6  15        0.38        1.28      1.19 o
   3   6  15       12.01       11.33      1.99 o
   4   6  15        2.75        2.96      1.73 o
   5   6  15       10.38        8.55      2.19 o
  -8   7  15        3.04        2.54      2.58 o
  -7   7  15       16.84       18.37      3.48 o
  -6   7  15        1.82        1.23      1.73 o
  -5   7  15        9.51        6.50      1.99 o
  -4   7  15        4.36        8.09      1.97 o
  -3   7  15        9.45        9.54      1.86 o
  -2   7  15      125.59      126.60      4.30 o
  -1   7  15       29.77       32.38      2.58 o
   0   7  15      147.51      141.41      4.60 o
   1   7  15       36.79       31.95      2.73 o
   2   7  15       16.02       15.63      2.07 o
   3   7  15        0.24        0.48      1.54 o
   4   7  15       15.97       13.23      2.65 o
  -7   8  15        5.70        3.60      3.19 o
  -6   8  15        1.07        2.04      2.12 o
  -5   8  15        2.47        3.94      2.92 o
  -4   8  15       11.16       12.75      2.30 o
  -3   8  15       31.08       35.25      3.06 o
  -2   8  15       10.65       17.32      2.19 o
  -1   8  15        6.46        4.82      1.97 o
   0   8  15        5.12        4.81      1.73 o
   1   8  15       10.28        7.83      2.38 o
   2   8  15        0.30        0.16      1.83 o
   3   8  15        0.20        3.12      3.53 o
  -6   9  15        4.92        5.77      2.40 o
  -5   9  15       87.70       97.94      5.04 o
  -4   9  15        8.75        8.68      2.85 o
  -3   9  15        1.43        0.56      1.83 o
  -2   9  15       24.09       25.15      2.56 o
  -1   9  15        2.04        2.75      2.71 o
   0   9  15        0.01        0.32      1.76 o
   1   9  15       62.71       69.25      6.79 o
  -4  10  15       34.13       33.53      3.46 o
  -3  10  15       63.13       62.64      4.03 o
  -2  10  15       38.74       42.98      3.45 o
   1 -10  16      126.74      128.59      5.41 o
   2 -10  16     1383.98     1464.88     25.26 o
   3 -10  16      355.17      362.38     11.32 o
   4 -10  16        1.78        2.54      1.82 o
   5 -10  16       51.25       50.07      3.16 o
  -2  -9  16        0.64        1.82      1.92 o
  -1  -9  16        5.41        3.44      1.70 o
   0  -9  16        0.15        2.67      1.53 o
   1  -9  16       97.20      104.36      3.68 o
   2  -9  16        6.76        7.07      1.49 o
   3  -9  16        2.07        2.15      1.35 o
   4  -9  16        3.19        3.73      1.97 o
   5  -9  16       10.52        7.45      2.25 o
   6  -9  16        2.07        2.08      1.74 o
  -3  -8  16       73.75       68.27      3.83 o
  -2  -8  16      104.02       90.91      4.24 o
  -1  -8  16        7.72        8.17      1.62 o
   0  -8  16        0.00        0.26      1.03 o
   1  -8  16      953.08      973.85     14.85 o
   2  -8  16      690.85      704.08     13.38 o
   3  -8  16       31.05       28.08      4.30 o
   4  -8  16      330.21      340.52      7.81 o
   5  -8  16      171.23      164.51      6.14 o
   6  -8  16        7.56        6.43      2.84 o
   7  -8  16        5.82        3.80      2.06 o
  -4  -7  16        1.12        2.44      1.79 o
  -3  -7  16        0.50        1.82      1.48 o
  -2  -7  16        5.95        3.82      1.41 o
  -1  -7  16        0.01        0.56      1.05 o
   0  -7  16        4.39        6.46      1.43 o
   1  -7  16       21.29       23.83      1.84 o
   2  -7  16        5.67        5.65      1.06 o
   3  -7  16       24.11       25.71      3.05 o
   4  -7  16        0.22       -0.79      1.00 o
   5  -7  16        0.77        1.81      1.36 o
   6  -7  16       20.44       15.35      2.45 o
   7  -7  16        2.94        2.21      1.67 o
   8  -7  16        4.98        5.48      2.16 o
  -5  -6  16      133.58      137.37      5.19 o
  -4  -6  16      236.70      238.86      6.29 o
  -3  -6  16        3.27        7.71      1.65 o
  -2  -6  16      130.18      121.94      3.80 o
  -1  -6  16      134.90      118.45      3.01 o
   0  -6  16       12.02       14.40      1.37 o
   1  -6  16        1.62        3.80      1.25 o
   2  -6  16      511.91      518.79      9.79 o
   3  -6  16      779.61      798.60     13.74 o
   4  -6  16        2.98        5.79      1.91 o
   5  -6  16       58.95       63.75      5.90 o
   6  -6  16        0.30        1.45      1.37 o
   7  -6  16      101.36      107.86      4.66 o
   8  -6  16        6.20        2.99      1.90 o
   9  -6  16       32.81       30.90      4.11 o
  -6  -5  16        8.50        5.88      1.98 o
  -5  -5  16       52.65       50.12      3.35 o
  -4  -5  16        6.50        7.54      1.79 o
  -3  -5  16        0.19        2.51      1.40 o
  -2  -5  16        4.37        4.77      1.19 o
  -1  -5  16       56.77       60.33      2.05 o
   0  -5  16      115.80      110.32      4.32 o
   1  -5  16       51.70       49.92      2.02 o
   2  -5  16        6.32        5.05      1.10 o
   3  -5  16       32.71       33.68      1.28 o
   4  -5  16       35.41       33.82      2.94 o
   5  -5  16       10.18        9.03      1.60 o
   6  -5  16       10.95       12.94      1.89 o
   7  -5  16       53.92       49.79      5.53 o
   8  -5  16        2.41        2.83      1.87 o
   9  -5  16        4.74        2.50      1.72 o
  -7  -4  16        0.00        0.79      2.03 o
  -6  -4  16      306.33      311.40      6.52 o
  -5  -4  16       40.02       45.81      2.61 o
  -4  -4  16      123.98      116.57      3.94 o
  -3  -4  16      138.44      147.44      4.50 o
  -2  -4  16       44.45       28.79      1.88 o
  -1  -4  16        0.10        0.67      0.71 o
   0  -4  16      552.88      540.16      6.65 o
   1  -4  16       35.81       46.53      1.32 o
   2  -4  16      169.96      197.15      2.94 o
   3  -4  16       12.59        9.64      1.52 o
   4  -4  16      757.70      725.96     11.57 o
   5  -4  16      128.47      122.45      4.05 o
   6  -4  16       68.69       62.98      3.43 o
   7  -4  16      325.86      334.41      9.54 o
   8  -4  16      387.55      399.02      8.14 o
   9  -4  16       27.55       24.03      5.89 o
  -7  -3  16       18.58       20.23      2.59 o
  -6  -3  16       13.18       14.35      1.79 o
  -5  -3  16       24.76       22.50      1.91 o
  -4  -3  16       23.42       22.65      1.70 o
  -3  -3  16        6.65        5.03      0.97 o
  -2  -3  16       12.43       10.40      1.29 o
  -1  -3  16        1.69        2.26      0.58 o
   0  -3  16       61.74       59.13      1.34 o
   1  -3  16      267.96      265.29      3.06 o
   2  -3  16       60.68       59.14      1.43 o
   3  -3  16       76.37       78.19      2.27 o
   4  -3  16       17.87       19.90      1.37 o
   5  -3  16        3.46        3.04      1.27 o
   6  -3  16        1.14       -0.28      1.18 o
   7  -3  16        0.92        2.41      1.32 o
   8  -3  16       29.09       25.47      3.02 o
   9  -3  16        5.64        3.97      3.27 o
  -8  -2  16       26.47       24.85      3.06 o
  -7  -2  16       36.44       33.19      3.78 o
  -6  -2  16        0.75       -0.46      1.23 o
  -5  -2  16      669.53      633.17      8.98 o
  -4  -2  16       95.21      100.90      2.67 o
  -3  -2  16       52.83       59.62      3.03 o
  -2  -2  16      169.68      195.49      2.78 o
  -1  -2  16       17.07       47.22      1.43 o
   0  -2  16      575.85      486.34      5.33 o
   1  -2  16      293.13      293.17      3.32 o
   2  -2  16        6.86        9.80      0.72 o
   3  -2  16      683.97      715.19      6.67 o
   4  -2  16     1485.90     1472.41     14.51 o
   5  -2  16     3035.55     3000.59     29.20 o
   6  -2  16       96.88      100.88      3.24 o
   7  -2  16       36.87       36.47      3.07 o
   8  -2  16       13.04        7.22      2.13 o
   9  -2  16       10.25       15.25      4.97 o
  -8  -1  16        0.19        2.00      1.89 o
  -7  -1  16       26.87       30.08      1.98 o
  -6  -1  16       63.04       59.21      2.34 o
  -5  -1  16        7.83       10.79      1.18 o
  -4  -1  16       31.64       29.20      1.28 o
  -3  -1  16       16.95       15.09      0.82 o
  -2  -1  16      142.34      146.70      1.90 o
  -1  -1  16        4.54        3.56      0.49 o
   0  -1  16        4.42        4.66      0.85 o
   1  -1  16       28.61       37.27      1.32 o
   2  -1  16        5.60        4.65      0.41 o
   3  -1  16       19.79       21.13      0.76 o
   4  -1  16       71.72       68.30      2.17 o
   5  -1  16       95.85       93.35      2.42 o
   6  -1  16        1.59        2.32      0.91 o
   7  -1  16        7.23        6.37      1.35 o
   8  -1  16        9.13        6.21      2.04 o
   9  -1  16        0.91       -1.69      1.76 o
  -9   0  16      107.24      118.19      5.27 o
  -8   0  16      151.54      161.39      4.70 o
  -7   0  16      294.33      309.89      6.62 o
  -6   0  16        5.72        5.43      1.10 o
  -5   0  16       12.70       15.39      1.19 o
  -4   0  16       14.07       16.40      0.91 o
  -3   0  16      472.21      540.47      5.45 o
  -2   0  16     4355.75     4472.91     53.63 o
  -1   0  16      890.87      862.67      7.65 o
   0   0  16      142.77      103.51      1.46 o
   1   0  16    27576.20    28374.66    280.47 o
   2   0  16      115.77      173.62      2.17 o
   3   0  16      119.88       99.06      1.62 o
   4   0  16     7862.77     7702.88     55.46 o
   5   0  16     2358.86     2249.46     28.87 o
   6   0  16       22.19       18.33      2.39 o
   7   0  16        2.65        2.28      1.14 o
   8   0  16      131.06      155.29      4.78 o
  -9   1  16       13.45       15.45      3.16 o
  -8   1  16       59.95       63.00      2.54 o
  -7   1  16        5.30        7.52      1.39 o
  -6   1  16       12.09       13.96      1.51 o
  -5   1  16      130.06      139.57      2.84 o
  -4   1  16        0.03        1.84      0.50 o
  -3   1  16       14.96       15.83      0.75 o
  -2   1  16       11.23        9.60      0.81 o
  -1   1  16       51.76       47.80      1.44 o
   0   1  16       61.57       70.96      2.91 o
   1   1  16       29.37       28.97      0.86 o
   2   1  16       55.51       56.95      1.37 o
   3   1  16      164.36      155.26      2.02 o
   4   1  16      146.47      141.85      2.32 o
   5   1  16      132.62      128.33      2.75 o
   6   1  16        0.70        0.16      0.99 o
   7   1  16       78.64       83.94      5.08 o
   8   1  16       19.43       27.29      3.25 o
  -9   2  16       72.81       80.79      5.66 o
  -8   2  16      174.81      187.53      7.96 o
  -7   2  16       10.68        8.50      2.28 o
  -6   2  16        7.18        9.14      1.07 o
  -5   2  16     5130.52     5109.58     44.83 o
  -4   2  16      222.13      202.57      2.97 o
  -3   2  16       69.67       77.61      1.35 o
  -2   2  16     4608.43     5110.49     37.96 o
  -1   2  16     1078.73     1223.13     12.40 o
   0   2  16      546.18      596.09      5.97 o
   1   2  16     1321.70     1432.01     10.94 o
   2   2  16      526.34      613.92      5.47 o
   3   2  16      145.59      162.81      2.41 o
   4   2  16      129.21      128.06      2.59 o
   5   2  16       42.72       41.31      2.58 o
   6   2  16      515.03      460.47     19.76 o
   7   2  16        0.26       -0.74      1.67 o
   8   2  16      231.15      265.18     11.70 o
  -9   3  16       14.62       12.11      4.96 o
  -8   3  16        7.78        6.60      2.59 o
  -7   3  16        3.04        1.17      1.41 o
  -6   3  16       88.20       92.62      3.72 o
  -5   3  16       32.36       33.41      2.04 o
  -4   3  16      122.71      120.07      2.70 o
  -3   3  16       45.85       46.21      1.51 o
  -2   3  16      234.02      237.40      3.43 o
  -1   3  16       26.38       25.48      1.06 o
   0   3  16       68.27       66.48      1.46 o
   1   3  16       29.88       29.49      1.09 o
   2   3  16       39.07       41.12      1.29 o
   3   3  16       65.48       63.18      1.87 o
   4   3  16       14.13       11.10      1.17 o
   5   3  16       79.65       78.41      2.86 o
   6   3  16        0.28        2.16      1.56 o
   7   3  16        1.30        3.57      2.27 o
  -9   4  16       59.54       58.28      5.47 o
  -8   4  16       20.25       18.49      2.62 o
  -7   4  16      269.95      257.76      6.66 o
  -6   4  16     2027.50     2131.23     28.81 o
  -5   4  16       21.16       18.76      2.31 o
  -4   4  16       26.35       18.86      2.05 o
  -3   4  16      313.08      360.98      6.90 o
  -2   4  16       29.99       30.06      1.33 o
  -1   4  16      295.92      327.03      5.77 o
   0   4  16      840.48      890.21     10.09 o
   1   4  16      211.92      230.15      3.92 o
   2   4  16        5.22        3.35      0.89 o
   3   4  16       69.44       73.05      2.59 o
   4   4  16       68.06       63.22      2.33 o
   5   4  16       13.40       11.43      1.47 o
   6   4  16        2.53        3.12      1.59 o
   7   4  16      182.46      188.75     10.86 o
  -9   5  16        3.41        5.76      2.46 o
  -8   5  16        0.86        0.07      2.55 o
  -7   5  16       22.58       18.76      3.36 o
  -6   5  16       57.35       57.57      4.56 o
  -5   5  16      100.30       95.36      4.31 o
  -4   5  16       53.72       49.62      2.99 o
  -3   5  16       42.72       38.01      2.41 o
  -2   5  16      108.86      114.06      3.02 o
  -1   5  16        0.03       -0.47      0.65 o
   0   5  16        1.25        1.44      0.83 o
   1   5  16       19.22       16.37      1.61 o
   2   5  16       12.76       12.16      1.37 o
   3   5  16        5.00        2.18      1.22 o
   4   5  16        0.91        0.68      1.30 o
   5   5  16        8.51        8.21      1.86 o
   6   5  16        5.48        6.94      1.88 o
  -9   6  16       34.52       40.30      5.58 o
  -8   6  16        2.46        4.23      2.83 o
  -7   6  16        9.49        3.91      2.44 o
  -6   6  16       22.86       23.70      3.53 o
  -5   6  16       84.42       74.66      4.58 o
  -4   6  16      115.85      123.08      5.12 o
  -3   6  16        1.39        4.37      2.72 o
  -2   6  16      298.59      309.55      7.00 o
  -1   6  16       50.21       50.95      2.95 o
   0   6  16        2.46        2.26      1.17 o
   1   6  16      215.90      218.51      5.15 o
   2   6  16       45.58       50.87      3.06 o
   3   6  16       81.45       73.42      3.88 o
   4   6  16        3.24        3.58      1.84 o
   5   6  16        2.23       -0.94      1.95 o
  -8   7  16        5.76        4.96      3.60 o
  -7   7  16        2.92        1.17      2.18 o
  -6   7  16        0.38        6.08      2.31 o
  -5   7  16       31.83       35.55      3.46 o
  -4   7  16        1.84        3.69      1.66 o
  -3   7  16        0.07        1.06      2.11 o
  -2   7  16       32.29       24.35      2.97 o
  -1   7  16        0.06        1.62      1.29 o
   0   7  16       59.96       63.21      4.69 o
   1   7  16       10.59       10.07      2.49 o
   2   7  16        0.21        1.43      1.47 o
   3   7  16        0.41        1.56      1.65 o
   4   7  16       12.03       11.57      2.61 o
  -7   8  16        9.31        5.06      2.54 o
  -6   8  16        4.28        2.04      2.01 o
  -5   8  16        1.59        1.42      1.86 o
  -4   8  16      111.70      101.69      7.06 o
  -3   8  16      810.68      836.97     17.44 o
  -2   8  16       43.19       27.64      2.62 o
  -1   8  16        2.75        1.83      1.50 o
   0   8  16      142.64      148.07      6.99 o
   1   8  16      244.34      240.70      6.90 o
   2   8  16        0.77        2.17      2.03 o
   3   8  16       25.29       18.33      4.89 o
  -6   9  16       10.97        7.75      2.61 o
  -5   9  16        0.12        2.45      2.01 o
  -4   9  16        0.06        1.13      3.73 o
  -3   9  16        8.72        7.26      2.09 o
  -2   9  16       10.22       10.59      2.47 o
  -1   9  16        5.66        3.19      1.73 o
   0   9  16       20.96       16.90      2.72 o
   1   9  16        0.72        0.54      2.85 o
  -4  10  16       74.29       77.14      6.38 o
  -3  10  16        2.26        4.25      2.16 o
  -2  10  16      482.52      494.68     12.10 o
   1 -10  17       67.79       76.04      2.81 o
   2 -10  17       85.76       81.97      9.17 o
   3 -10  17       90.91       86.22      6.33 o
   4 -10  17        5.05        8.24      2.40 o
  -1  -9  17       46.11       46.49      4.50 o
   0  -9  17      413.30      428.04      8.76 o
   1  -9  17      330.01      330.24      7.96 o
   2  -9  17      378.11      401.42      7.73 o
   3  -9  17       16.77       22.13      2.03 o
   4  -9  17       46.08       51.12      3.19 o
   5  -9  17       80.99       84.35      4.02 o
   6  -9  17        0.14        0.91      1.76 o
  -3  -8  17        8.41        9.20      2.04 o
  -2  -8  17        1.72        3.07      1.54 o
  -1  -8  17       25.86       30.19      4.08 o
   0  -8  17        0.72        0.48      1.23 o
   1  -8  17        8.87        7.94      1.52 o
   2  -8  17       23.74       30.08      2.24 o
   3  -8  17       22.49       22.01      3.30 o
   4  -8  17        4.02        1.77      1.40 o
   5  -8  17        7.77        7.98      1.79 o
   6  -8  17        7.85        4.67      1.86 o
   7  -8  17       20.95       23.08      3.84 o
  -4  -7  17       69.81       71.92      4.08 o
  -3  -7  17        1.19        2.69      1.62 o
  -2  -7  17      161.70      161.99      4.73 o
  -1  -7  17        0.00       -1.32      1.07 o
   0  -7  17      566.19      592.47      9.42 o
   1  -7  17      209.21      215.92      5.95 o
   2  -7  17       88.09       91.75      3.00 o
   3  -7  17      103.66       92.69      3.51 o
   4  -7  17       11.33       12.85      1.83 o
   5  -7  17        8.86        6.66      1.73 o
   6  -7  17        0.12        2.11      1.68 o
   7  -7  17        7.78        4.38      1.76 o
   8  -7  17      140.57      137.74      5.75 o
  -5  -6  17       28.76       25.68      2.86 o
  -4  -6  17        0.01        0.80      1.53 o
  -3  -6  17        2.39        5.51      1.58 o
  -2  -6  17        2.15        3.05      1.29 o
  -1  -6  17        3.66        4.40      1.02 o
   0  -6  17       36.81       36.14      2.51 o
   1  -6  17        3.59        6.26      1.23 o
   2  -6  17       32.28       31.69      2.09 o
   3  -6  17       11.73       10.17      1.51 o
   4  -6  17       27.05       28.01      2.34 o
   5  -6  17        0.68       -0.65      1.11 o
   6  -6  17       16.76       16.72      2.29 o
   7  -6  17       29.41       34.05      3.05 o
   8  -6  17       33.26       35.53      3.41 o
  -6  -5  17       87.12      100.60      4.04 o
  -5  -5  17        0.89        2.11      1.59 o
  -4  -5  17       85.66       87.45      3.80 o
  -3  -5  17      647.96      625.16     11.40 o
  -2  -5  17      167.74      160.19      4.18 o
  -1  -5  17       73.64       69.43      2.65 o
   0  -5  17        2.95        2.40      0.86 o
   1  -5  17      189.61      192.76      4.24 o
   2  -5  17      322.24      328.65      7.37 o
   3  -5  17       45.03       41.64      2.26 o
   4  -5  17       74.44       70.88      3.27 o
   5  -5  17        6.97        6.64      1.47 o
   6  -5  17       90.80       93.74      4.31 o
   7  -5  17       22.46       20.91      2.61 o
   8  -5  17       27.54       31.23      3.28 o
   9  -5  17        3.94        1.34      1.67 o
  -7  -4  17        5.24        3.64      2.15 o
  -6  -4  17       10.73       10.90      1.81 o
  -5  -4  17        3.85        3.60      1.50 o
  -4  -4  17        0.07        2.98      1.28 o
  -3  -4  17        1.13        1.18      1.01 o
  -2  -4  17       33.25       34.14      2.29 o
  -1  -4  17       35.90       31.14      1.46 o
   0  -4  17       14.11       12.47      1.22 o
   1  -4  17      126.28      127.01      2.31 o
   2  -4  17        7.24        7.05      0.75 o
   3  -4  17       36.13       33.38      1.63 o
   4  -4  17       53.85       51.76      2.63 o
   5  -4  17        9.45        6.75      1.44 o
   6  -4  17        9.78       12.34      1.96 o
   7  -4  17       91.88       93.57      3.65 o
   8  -4  17        7.21        5.08      1.69 o
   9  -4  17        0.10        0.99      2.83 o
  -7  -3  17       82.99       88.22      4.45 o
  -6  -3  17       11.31       10.34      1.70 o
  -5  -3  17       34.76       37.32      2.26 o
  -4  -3  17      255.51      274.00      5.96 o
  -3  -3  17      100.22       93.72      2.59 o
  -2  -3  17      115.46      134.54      2.74 o
  -1  -3  17       58.42       74.27      1.91 o
   0  -3  17      319.62      327.24      4.30 o
   1  -3  17       56.16       64.13      1.43 o
   2  -3  17      383.77      346.44      4.36 o
   3  -3  17     2726.12     2700.02     27.01 o
   4  -3  17        1.73        2.45      0.86 o
   5  -3  17      221.05      208.68      4.54 o
   6  -3  17       28.77       30.39      2.13 o
   7  -3  17      560.74      587.48      9.89 o
   8  -3  17       14.56       14.22      2.61 o
   9  -3  17       19.18       22.36      3.16 o
  -8  -2  17        0.03        3.15      2.07 o
  -7  -2  17        4.64        6.52      1.81 o
  -6  -2  17        5.56        4.75      1.45 o
  -5  -2  17        5.46        4.13      1.16 o
  -4  -2  17       42.06       42.92      1.91 o
  -3  -2  17      153.42      147.52      3.23 o
  -2  -2  17       65.25       58.30      1.84 o
  -1  -2  17       65.48       63.70      1.51 o
   0  -2  17       52.21       51.29      1.34 o
   1  -2  17       59.71       62.67      1.32 o
   2  -2  17       20.31       18.03      0.85 o
   3  -2  17        5.30        5.80      0.69 o
   4  -2  17        1.28        1.18      0.58 o
   5  -2  17       22.99       25.90      1.41 o
   6  -2  17       11.37        9.51      1.68 o
   7  -2  17        7.47        7.80      1.78 o
   8  -2  17        3.85        6.77      1.99 o
   9  -2  17        1.92        1.41      2.04 o
  -8  -1  17        4.53        4.65      2.07 o
  -7  -1  17        4.40        5.71      1.27 o
  -6  -1  17      263.03      259.32      5.07 o
  -5  -1  17        8.35        8.74      1.07 o
  -4  -1  17      236.95      236.27      3.43 o
  -3  -1  17       94.61      114.60      2.05 o
  -2  -1  17     1873.81     1983.31     14.14 o
  -1  -1  17      164.28      197.32      2.38 o
   0  -1  17      262.26      222.50      2.39 o
   1  -1  17       33.20       19.28      0.66 o
   2  -1  17      115.15      115.56      1.62 o
   3  -1  17      654.47      670.37      5.23 o
   4  -1  17      300.72      327.31      4.01 o
   5  -1  17      622.67      634.01      7.95 o
   6  -1  17      491.50      487.12      8.85 o
   7  -1  17      121.94      118.13      3.77 o
   8  -1  17        3.11        3.59      1.87 o
   9  -1  17        2.27        1.18      1.85 o
  -9   0  17        9.53        9.63      2.16 o
  -8   0  17       43.49       45.35      3.70 o
  -7   0  17        1.43        1.48      1.09 o
  -6   0  17        1.57        3.77      1.01 o
  -5   0  17      143.79      145.83      3.00 o
  -4   0  17        0.70        0.28      0.50 o
  -3   0  17        0.43        0.57      0.38 o
  -2   0  17        8.62        9.62      0.68 o
  -1   0  17        0.45        3.60      1.29 o
   0   0  17        3.76        4.84      0.48 o
   1   0  17       38.73       44.33      2.68 o
   2   0  17       40.70       38.80      1.31 o
   3   0  17      102.33      100.58      1.60 o
   4   0  17       50.30       49.19      1.83 o
   5   0  17       10.16        9.75      1.30 o
   6   0  17       11.05       10.58      1.48 o
   7   0  17        0.02        1.37      1.18 o
   8   0  17       32.05       35.30      2.65 o
  -9   1  17      117.87      123.26      6.56 o
  -8   1  17       44.36       52.13      2.37 o
  -7   1  17       10.35        7.84      1.74 o
  -6   1  17      184.22      186.91      4.52 o
  -5   1  17     4974.36     4875.17     43.11 o
  -4   1  17     1402.89     1401.65     11.42 o
  -3   1  17      141.14      146.20      2.12 o
  -2   1  17      819.54      894.17      7.01 o
  -1   1  17      993.29     1109.99     10.19 o
   0   1  17       67.18       79.95      1.24 o
   1   1  17       13.49       11.35      0.63 o
   2   1  17       96.82      105.69      1.61 o
   3   1  17      634.31      659.40      5.44 o
   4   1  17      877.41      887.43      8.61 o
   5   1  17       48.67       42.18      1.89 o
   6   1  17      228.37      233.93      5.34 o
   7   1  17      134.61      142.16      6.02 o
   8   1  17        0.48       -0.50      2.70 o
  -9   2  17       12.40       13.20      3.27 o
  -8   2  17        0.07       -0.72      1.96 o
  -7   2  17        4.97        2.99      1.95 o
  -6   2  17        0.03        1.70      0.77 o
  -5   2  17       47.69       57.53      1.74 o
  -4   2  17       13.17       14.15      1.32 o
  -3   2  17       69.58       71.21      1.32 o
  -2   2  17       73.76       73.39      1.38 o
  -1   2  17      112.73      115.30      2.18 o
   0   2  17      161.74      156.44      2.16 o
   1   2  17      330.20      343.93      5.33 o
   2   2  17        4.52        2.83      0.47 o
   3   2  17       70.25       68.71      1.82 o
   4   2  17        5.92        8.25      1.24 o
   5   2  17       86.44       85.99      3.25 o
   6   2  17        3.18        4.13      1.83 o
   7   2  17       12.79       12.62      2.58 o
   8   2  17       13.61       15.77      3.11 o
  -9   3  17       48.76       48.84      5.02 o
  -8   3  17       99.87      104.03      7.20 o
  -7   3  17      476.57      492.72      9.88 o
  -6   3  17      784.34      779.83     12.98 o
  -5   3  17      218.97      231.13      5.03 o
  -4   3  17      516.43      507.52      6.83 o
  -3   3  17     1702.40     1718.02     16.82 o
  -2   3  17       97.51      104.14      2.35 o
  -1   3  17        2.55        1.05      0.49 o
   0   3  17      578.17      579.14      6.35 o
   1   3  17     1398.81     1416.88     11.89 o
   2   3  17        0.12        0.96      0.54 o
   3   3  17        2.93        2.60      0.76 o
   4   3  17     1862.84     1810.82     18.14 o
   5   3  17      699.86      714.92      9.63 o
   6   3  17        4.04        2.50      1.65 o
   7   3  17      152.60      148.18      8.61 o
  -9   4  17        1.22        2.61      2.71 o
  -8   4  17       36.48       41.16      3.27 o
  -7   4  17        3.60        4.98      1.64 o
  -6   4  17       76.38       77.83      4.39 o
  -5   4  17        0.00        0.87      1.46 o
  -4   4  17       20.93       22.54      2.18 o
  -3   4  17       23.85       22.38      1.75 o
  -2   4  17       12.71       14.67      1.27 o
  -1   4  17        9.32        7.88      0.92 o
   0   4  17      100.41      103.17      2.59 o
   1   4  17        6.80        7.05      0.95 o
   2   4  17        0.38        0.68      0.80 o
   3   4  17        3.75        3.68      1.11 o
   4   4  17       65.90       68.32      2.75 o
   5   4  17        0.13        0.71      1.26 o
   6   4  17        7.61        6.09      1.84 o
  -9   5  17       19.45       16.15      3.84 o
  -8   5  17        0.36        5.18      2.03 o
  -7   5  17      241.68      240.84      9.34 o
  -6   5  17      459.74      474.09     23.84 o
  -5   5  17       47.15       45.33      4.25 o
  -4   5  17        8.70        6.66      2.37 o
  -3   5  17       18.32       19.50      2.13 o
  -2   5  17       33.66       39.31      2.80 o
  -1   5  17        2.01        5.71      1.00 o
   0   5  17       16.94       10.07      2.01 o
   1   5  17       20.25       18.72      1.70 o
   2   5  17        8.59        9.52      1.53 o
   3   5  17        0.60        0.91      1.15 o
   4   5  17       20.38       16.89      2.03 o
   5   5  17       40.18       34.09      2.76 o
   6   5  17       38.33       42.40      3.12 o
  -8   6  17        0.65        1.77      2.73 o
  -7   6  17       21.94       26.53      3.81 o
  -6   6  17      205.31      198.62      7.85 o
  -5   6  17        5.35        5.14      1.99 o
  -4   6  17        0.54        0.93      1.37 o
  -3   6  17       11.81       10.78      5.30 o
  -2   6  17        0.13        0.28      1.09 o
  -1   6  17       57.21       58.18      4.19 o
   0   6  17        7.83        8.54      1.75 o
   1   6  17        9.42        7.94      1.72 o
   2   6  17        1.93        2.14      1.35 o
   3   6  17       12.62       10.84      1.91 o
   4   6  17       39.02       31.27      3.00 o
   5   6  17        0.94        3.54      2.30 o
  -8   7  17       11.89        9.49      3.39 o
  -7   7  17        5.70        3.75      2.72 o
  -6   7  17       95.98       90.12      6.52 o
  -5   7  17       23.41       22.87      3.00 o
  -4   7  17        5.48        4.60      1.97 o
  -3   7  17       27.69       19.28      3.80 o
  -2   7  17        3.90        6.25      1.70 o
  -1   7  17        2.98        1.38      1.32 o
   0   7  17       29.19       22.36      2.50 o
   1   7  17       21.90       23.99      2.57 o
   2   7  17       34.49       38.25      4.81 o
   3   7  17        0.32        1.28      1.70 o
   4   7  17        3.34        1.24      2.34 o
  -7   8  17        1.14        4.50      2.57 o
  -6   8  17        0.01        1.44      2.24 o
  -5   8  17       14.07       12.86      2.55 o
  -4   8  17       21.85       23.82      2.86 o
  -3   8  17        6.70        5.53      2.11 o
  -2   8  17       65.83       62.85      3.59 o
  -1   8  17        3.35        4.10      1.69 o
   0   8  17        1.89        3.97      1.71 o
   1   8  17        1.51        2.60      1.80 o
   2   8  17        0.80        2.12      2.10 o
   3   8  17       14.95       14.12      4.62 o
  -6   9  17       10.77       10.95      2.83 o
  -5   9  17        0.53        0.85      1.86 o
  -4   9  17       12.76        9.96      2.35 o
  -3   9  17       45.33       33.74      4.48 o
  -2   9  17       22.49       22.06      2.58 o
  -1   9  17        0.16       -0.02      1.55 o
   0   9  17       53.36       60.18      4.74 o
   1   9  17        0.49        1.36      2.72 o
  -3  10  17       25.70       37.76      4.89 o
  -2  10  17        7.78        4.89      3.26 o
   1 -10  18      632.50      647.89      9.79 o
   2 -10  18      320.78      322.66      8.87 o
   3 -10  18       28.17       27.71      3.81 o
   4 -10  18      140.71      139.03      4.53 o
  -1  -9  18       93.36       92.99      6.34 o
   0  -9  18        7.92        7.27      1.85 o
   1  -9  18        9.74        8.85      1.74 o
   2  -9  18       18.04       18.50      1.91 o
   3  -9  18        5.52        4.55      1.52 o
   4  -9  18        2.72        4.69      1.56 o
   5  -9  18        2.00        3.38      1.74 o
   6  -9  18        5.28        3.91      1.95 o
  -3  -8  18        2.74        4.39      2.09 o
  -2  -8  18      115.33      101.41      4.28 o
  -1  -8  18      219.57      213.81      5.48 o
   0  -8  18        0.91       -1.15      1.33 o
   1  -8  18      239.89      243.76      5.80 o
   2  -8  18     1763.94     1825.25     27.89 o
   3  -8  18      180.57      187.47      5.71 o
   4  -8  18       33.39       29.93      6.45 o
   5  -8  18       81.50       77.21      3.86 o
   6  -8  18       46.63       55.29      3.86 o
   7  -8  18       62.38       65.30      4.54 o
  -4  -7  18        5.95        4.16      1.99 o
  -3  -7  18        3.52        3.12      1.90 o
  -2  -7  18        0.01        0.42      1.26 o
  -1  -7  18        0.89        0.90      1.42 o
   0  -7  18        0.71        2.06      1.15 o
   1  -7  18       89.80       94.55      3.97 o
   2  -7  18        4.54        3.90      1.29 o
   3  -7  18       12.80       11.93      1.82 o
   4  -7  18        4.83        5.12      1.47 o
   5  -7  18       20.35       15.28      3.86 o
   6  -7  18       48.68       45.06      4.57 o
   7  -7  18        2.88        3.97      1.83 o
   8  -7  18        7.27        7.90      2.33 o
  -5  -6  18       16.83       14.53      2.48 o
  -4  -6  18       20.32       18.13      2.38 o
  -3  -6  18      255.74      241.47      6.63 o
  -2  -6  18      207.93      183.71      8.06 o
  -1  -6  18        4.73        6.33      1.16 o
   0  -6  18        3.30        3.86      1.50 o
   1  -6  18     2206.04     2188.18     32.23 o
   2  -6  18      481.28      462.07     14.22 o
   3  -6  18        4.74        2.62      1.34 o
   4  -6  18      296.16      265.97      6.83 o
   5  -6  18      183.07      162.66      4.93 o
   6  -6  18      130.21      137.41      5.18 o
   7  -6  18        0.51       -0.33      1.58 o
   8  -6  18      251.31      239.07     12.15 o
  -6  -5  18        2.33        2.68      1.62 o
  -5  -5  18        1.87        0.94      1.59 o
  -4  -5  18        0.15       -0.46      1.28 o
  -3  -5  18        0.01        0.97      1.27 o
  -2  -5  18       13.31       12.00      2.72 o
  -1  -5  18       20.22       20.40      1.68 o
   0  -5  18       25.62       28.25      1.49 o
   1  -5  18        4.96        5.34      1.00 o
   2  -5  18       17.69       18.29      2.49 o
   3  -5  18       97.09       92.24      2.88 o
   4  -5  18       13.77       12.90      1.96 o
   5  -5  18       21.91       19.43      2.08 o
   6  -5  18        7.91        7.24      1.64 o
   7  -5  18       23.12       19.03      2.51 o
   8  -5  18        2.99        3.88      2.05 o
   9  -5  18        2.47        5.41      1.92 o
  -7  -4  18        1.52        0.30      1.96 o
  -6  -4  18       27.92       29.47      2.65 o
  -5  -4  18      255.31      277.80      6.99 o
  -4  -4  18      268.98      246.61      5.87 o
  -3  -4  18        3.77        6.11      1.29 o
  -2  -4  18      102.25       75.05      2.75 o
  -1  -4  18       24.44       35.29      2.00 o
   0  -4  18        7.83        9.41      0.96 o
   1  -4  18        2.70        2.83      0.68 o
   2  -4  18        0.49        2.13      0.63 o
   3  -4  18     1574.83     1561.71     19.21 o
   4  -4  18       64.82       56.48      2.74 o
   5  -4  18       48.70       49.66      2.87 o
   6  -4  18       77.04       74.61      4.55 o
   7  -4  18       38.20       33.16      2.49 o
   8  -4  18       11.78       18.20      2.31 o
   9  -4  18        0.77        0.36      1.97 o
  -7  -3  18       10.64       12.27      2.59 o
  -6  -3  18       76.25       77.01      3.23 o
  -5  -3  18       10.35       10.62      1.54 o
  -4  -3  18       16.02       15.07      1.95 o
  -3  -3  18        6.70        7.31      1.04 o
  -2  -3  18        9.53       12.21      1.46 o
  -1  -3  18       59.35       57.37      1.74 o
   0  -3  18      158.56      147.25      2.62 o
   1  -3  18      147.59      145.59      2.37 o
   2  -3  18       45.54       46.23      1.44 o
   3  -3  18       25.98       27.97      1.44 o
   4  -3  18       91.45       89.07      2.55 o
   5  -3  18        4.65        2.24      1.00 o
   6  -3  18        4.05        3.26      1.20 o
   7  -3  18       11.72       12.53      1.81 o
   8  -3  18       15.77       14.67      2.60 o
   9  -3  18        6.09        3.35      2.16 o
  -8  -2  18       47.54       41.41      4.50 o
  -7  -2  18       67.06       61.79      3.59 o
  -6  -2  18      352.95      382.66      8.24 o
  -5  -2  18        0.46        1.31      1.00 o
  -4  -2  18       11.52        6.64      1.11 o
  -3  -2  18      167.83      194.46      3.40 o
  -2  -2  18        0.70        1.59      0.59 o
  -1  -2  18      333.20      328.85      3.90 o
   0  -2  18       16.18        9.15      0.73 o
   1  -2  18       64.32       66.64      1.42 o
   2  -2  18       40.07       69.30      1.48 o
   3  -2  18        0.43        4.43      0.70 o
   4  -2  18     4653.88     4479.18     41.91 o
   5  -2  18      107.12      101.45      2.56 o
   6  -2  18        2.28        4.18      1.23 o
   7  -2  18      514.70      518.66     11.60 o
   8  -2  18      219.91      216.31      7.20 o
   9  -2  18       36.43       36.95      3.78 o
  -8  -1  18       10.96        7.87      2.28 o
  -7  -1  18       46.34       45.01      2.45 o
  -6  -1  18       16.00       13.59      1.40 o
  -5  -1  18      107.85       99.16      2.49 o
  -4  -1  18       37.92       36.40      1.61 o
  -3  -1  18       18.66       15.27      0.93 o
  -2  -1  18        9.07       10.53      0.63 o
  -1  -1  18        0.00        0.38      0.34 o
   0  -1  18        0.07        2.39      0.43 o
   1  -1  18        0.51        1.00      0.31 o
   2  -1  18        3.09        2.14      0.36 o
   3  -1  18        0.08        0.19      0.36 o
   4  -1  18      184.42      197.42      2.95 o
   5  -1  18       66.36       67.62      2.48 o
   6  -1  18       22.47       25.19      1.88 o
   7  -1  18        1.63        4.07      1.27 o
   8  -1  18        7.79        6.53      2.49 o
   9  -1  18        0.01       -0.22      1.89 o
  -8   0  18       72.26       75.23      3.30 o
  -7   0  18        2.52        3.38      1.22 o
  -6   0  18      267.66      249.52      6.02 o
  -5   0  18     1579.92     1579.35     17.82 o
  -4   0  18        4.82        6.04      0.70 o
  -3   0  18       76.20       70.78      1.60 o
  -2   0  18      801.32      930.46      8.00 o
  -1   0  18      119.15       80.84      1.41 o
   0   0  18       24.92        9.96      0.70 o
   1   0  18      232.25      207.51      2.54 o
   2   0  18       31.70       20.92      0.88 o
   3   0  18     3129.60     3066.53     20.76 o
   4   0  18     1587.00     1527.37     13.81 o
   5   0  18      695.74      669.06      9.86 o
   6   0  18      132.50      127.38      3.80 o
   7   0  18       19.28       23.41      2.13 o
   8   0  18        1.44        1.40      1.41 o
  -9   1  18        0.05        3.91      2.40 o
  -8   1  18        1.69        0.97      1.17 o
  -7   1  18       20.83       19.87      1.87 o
  -6   1  18       46.71       42.40      2.26 o
  -5   1  18       70.51       79.27      3.45 o
  -4   1  18        4.23        3.84      0.65 o
  -3   1  18        3.32        3.71      0.52 o
  -2   1  18        0.00        0.82      0.43 o
  -1   1  18       31.00       28.49      1.58 o
   0   1  18       28.43       30.70      1.06 o
   1   1  18        1.22        1.63      0.38 o
   2   1  18       22.33       22.27      0.81 o
   3   1  18      209.83      207.62      2.84 o
   4   1  18       50.72       51.48      1.74 o
   5   1  18        2.22        2.84      1.09 o
   6   1  18        0.95        1.67      1.06 o
   7   1  18       78.97       73.18      3.15 o
   8   1  18        7.62        7.92      2.40 o
  -9   2  18        2.06        5.07      4.35 o
  -8   2  18      212.42      222.20      8.79 o
  -7   2  18       41.22       44.62      4.07 o
  -6   2  18      424.19      419.07      5.88 o
  -5   2  18       17.21       17.38      1.41 o
  -4   2  18       36.20       32.54      1.36 o
  -3   2  18     2513.35     2826.42     21.56 o
  -2   2  18     2328.44     2612.70     19.01 o
  -1   2  18       32.12       35.78      1.82 o
   0   2  18     1119.57     1222.08      9.92 o
   1   2  18     9426.51    10072.21     67.96 o
   2   2  18      191.66      211.50      2.67 o
   3   2  18       23.45       26.40      1.10 o
   4   2  18     4708.02     4690.08     40.70 o
   5   2  18      122.79      113.95      3.70 o
   6   2  18       12.20        9.60      2.13 o
   7   2  18       19.16       19.03      3.21 o
   8   2  18        0.34       -0.05      2.05 o
  -9   3  18        2.90        5.87      2.85 o
  -8   3  18       43.24       40.82      6.38 o
  -7   3  18       29.63       30.53      3.04 o
  -6   3  18       33.48       41.16      2.79 o
  -5   3  18      101.47      108.43      3.38 o
  -4   3  18      223.41      221.15      3.97 o
  -3   3  18        4.30        4.06      0.76 o
  -2   3  18       46.49       47.53      1.47 o
  -1   3  18       56.11       52.35      1.61 o
   0   3  18      224.15      226.86      3.77 o
   1   3  18        0.76        1.78      0.56 o
   2   3  18        1.23        1.08      0.60 o
   3   3  18      130.83      119.89      2.59 o
   4   3  18      215.35      224.22      4.26 o
   5   3  18       33.43       29.51      2.03 o
   6   3  18       27.61       28.75      3.16 o
   7   3  18       22.55       21.36      3.25 o
  -9   4  18       97.09      113.26      6.99 o
  -8   4  18       89.83       90.94      6.63 o
  -7   4  18      258.73      264.33      6.83 o
  -6   4  18      185.96      198.88      8.14 o
  -5   4  18     2257.68     2280.59     35.85 o
  -4   4  18        0.02        1.61      1.22 o
  -3   4  18      119.01      129.82      3.79 o
  -2   4  18     1731.88     1910.49     25.70 o
  -1   4  18       27.93       29.96      1.76 o
   0   4  18      108.54      130.67      3.01 o
   1   4  18      120.66      142.14      3.96 o
   2   4  18       35.24       36.67      1.87 o
   3   4  18        0.33       -0.84      0.90 o
   4   4  18        3.68        2.53      1.08 o
   5   4  18       63.14       58.06      3.77 o
   6   4  18       83.81       73.15      7.10 o
  -9   5  18       38.87       49.37     13.58 o
  -8   5  18        0.13        0.27      1.85 o
  -7   5  18       15.97       13.91      3.25 o
  -6   5  18       76.22       73.87      5.06 o
  -5   5  18       49.15       51.92      4.43 o
  -4   5  18       54.79       59.15      3.44 o
  -3   5  18        7.86        5.96      1.63 o
  -2   5  18       52.61       55.67      3.26 o
  -1   5  18        2.97        2.54      1.04 o
   0   5  18        0.00        1.30      1.04 o
   1   5  18        4.50        5.11      1.23 o
   2   5  18       27.98       26.84      2.17 o
   3   5  18        7.12        6.79      1.62 o
   4   5  18        0.13        3.88      1.54 o
   5   5  18        5.88        2.65      1.47 o
   6   5  18       10.71        9.25      2.13 o
  -8   6  18       18.40       19.20      4.06 o
  -7   6  18      465.99      466.89     17.38 o
  -6   6  18      860.99      876.20     22.41 o
  -5   6  18        0.00        1.63      1.87 o
  -4   6  18        0.36        0.67      1.47 o
  -3   6  18       84.92       84.41      4.14 o
  -2   6  18       47.59       58.45      3.05 o
  -1   6  18        5.88       10.48      1.54 o
   0   6  18       57.68       59.57      3.40 o
   1   6  18       10.24       10.27      1.86 o
   2   6  18        2.59        3.90      1.42 o
   3   6  18        0.21       -0.78      1.44 o
   4   6  18       44.05       39.36      3.98 o
   5   6  18        3.02        5.37      2.38 o
  -8   7  18        2.90        0.56      2.61 o
  -7   7  18       51.70       49.55      4.89 o
  -6   7  18        5.47        7.87      2.51 o
  -5   7  18       52.34       44.56      7.13 o
  -4   7  18        6.28       11.24      2.32 o
  -3   7  18        2.02        1.99      1.50 o
  -2   7  18       27.96       28.35      4.14 o
  -1   7  18        5.80        3.14      1.42 o
   0   7  18       22.60       18.26      2.38 o
   1   7  18        5.58        6.88      1.79 o
   2   7  18        0.02        1.51      1.78 o
   3   7  18        8.95        7.70      2.15 o
   4   7  18        0.01        1.96      2.64 o
  -7   8  18       36.14       37.53      5.36 o
  -6   8  18       59.29       67.88     10.73 o
  -5   8  18       28.42       24.24      3.25 o
  -4   8  18        9.31        5.44      2.51 o
  -3   8  18       13.06       14.81      2.51 o
  -2   8  18      153.31      155.28      5.93 o
  -1   8  18        0.20       -0.02      1.46 o
   0   8  18       22.66       20.03      3.88 o
   1   8  18       78.52       85.54      4.42 o
   2   8  18        0.10        0.50      2.14 o
  -6   9  18       29.56       22.27      4.62 o
  -5   9  18        7.89        5.04      2.28 o
  -4   9  18        3.14        2.74      1.96 o
  -3   9  18        0.02        1.73      1.87 o
  -2   9  18        4.85        2.58      2.92 o
  -1   9  18        6.29        1.57      1.85 o
   0   9  18       32.98       32.47      6.40 o
   1   9  18        6.56        3.53      3.40 o
   2 -10  19        1.05        3.85      1.53 o
   3 -10  19       54.93       54.38      3.81 o
   4 -10  19       18.13       15.67      4.94 o
  -1  -9  19      178.18      167.05      6.43 o
   0  -9  19      131.17      135.73      8.14 o
   1  -9  19       70.44       72.54      5.59 o
   2  -9  19       96.01       92.72      3.62 o
   3  -9  19      102.67      106.66      6.54 o
   4  -9  19        0.05       -0.29      1.37 o
   5  -9  19       90.49       95.78      4.41 o
   6  -9  19       83.49       78.65      4.53 o
  -3  -8  19        4.08        5.10      2.21 o
  -2  -8  19       36.35       36.97      2.89 o
  -1  -8  19       57.69       58.56      5.29 o
   0  -8  19       12.36       12.55      1.92 o
   1  -8  19       75.01       88.86      3.62 o
   2  -8  19      134.19      131.83      4.52 o
   3  -8  19       56.35       57.70      3.12 o
   4  -8  19        3.60        3.54      1.47 o
   5  -8  19        2.80        4.50      1.72 o
   6  -8  19        7.26        9.08      2.26 o
   7  -8  19        2.05        4.77      2.21 o
  -4  -7  19       19.01       23.11      2.84 o
  -3  -7  19      135.35      116.30      4.46 o
  -2  -7  19       61.66       63.55      3.95 o
  -1  -7  19      101.47       96.19      3.54 o
   0  -7  19      770.34      777.70     12.82 o
   1  -7  19      260.14      263.56      8.94 o
   2  -7  19      838.76      832.86     12.52 o
   3  -7  19       66.45       64.39      3.10 o
   4  -7  19       18.75       23.16      2.87 o
   5  -7  19      245.95      231.74      6.90 o
   6  -7  19        4.55        6.57      2.00 o
   7  -7  19        0.15        1.16      1.72 o
   8  -7  19      351.62      372.56     11.76 o
  -5  -6  19        1.24        2.06      1.86 o
  -4  -6  19        0.41        0.75      1.53 o
  -3  -6  19        4.93        6.87      1.83 o
  -2  -6  19        4.93        3.25      1.29 o
  -1  -6  19       19.03       17.43      2.38 o
   0  -6  19        2.54        2.01      0.97 o
   1  -6  19       23.07       20.05      1.90 o
   2  -6  19       61.21       64.76      3.68 o
   3  -6  19       11.74       11.18      1.69 o
   4  -6  19        6.04        4.54      1.97 o
   5  -6  19        0.06        2.40      1.34 o
   6  -6  19       26.92       29.80      3.20 o
   7  -6  19       48.71       37.50      3.26 o
   8  -6  19       11.93        8.72      2.60 o
  -6  -5  19        2.08        2.67      1.69 o
  -5  -5  19       27.35       21.49      2.62 o
  -4  -5  19        1.86        4.10      1.59 o
  -3  -5  19        3.48        1.71      1.27 o
  -2  -5  19      175.01      164.72      4.38 o
  -1  -5  19        8.91       12.54      2.29 o
   0  -5  19     1442.01     1438.89     17.79 o
   1  -5  19      266.97      253.86      6.50 o
   2  -5  19      352.61      341.56      6.10 o
   3  -5  19        0.71       -0.11      0.93 o
   4  -5  19      133.42      138.42      4.23 o
   5  -5  19        1.31        0.78      1.19 o
   6  -5  19       23.67       23.03      2.48 o
   7  -5  19        0.43        0.75      1.60 o
   8  -5  19      270.14      272.66      7.96 o
   9  -5  19        7.07        5.68      2.16 o
  -7  -4  19        0.00        1.25      2.65 o
  -6  -4  19        5.27        3.16      1.54 o
  -5  -4  19       69.67       78.32      3.24 o
  -4  -4  19       62.25       55.46      3.06 o
  -3  -4  19       47.26       41.80      2.72 o
  -2  -4  19       13.31       10.51      1.45 o
  -1  -4  19       26.40       27.22      1.60 o
   0  -4  19      105.55       99.99      2.45 o
   1  -4  19       78.61       83.66      2.16 o
   2  -4  19       36.33       35.71      1.78 o
   3  -4  19       24.41       22.56      1.62 o
   4  -4  19       97.75       86.71      3.33 o
   5  -4  19        5.08        4.84      1.53 o
   6  -4  19        0.00        1.30      1.32 o
   7  -4  19       11.33       12.77      1.87 o
   8  -4  19       37.95       42.84      3.05 o
   9  -4  19        0.37       -0.78      2.07 o
  -7  -3  19        2.26        5.73      1.99 o
  -6  -3  19      110.75      121.12      3.93 o
  -5  -3  19        4.89        6.15      1.35 o
  -4  -3  19      134.08      136.87      5.68 o
  -3  -3  19     1272.60     1187.10     14.00 o
  -2  -3  19       64.38       68.46      2.00 o
  -1  -3  19        3.55        3.78      0.73 o
   0  -3  19       39.89       48.00      1.39 o
   1  -3  19       21.41       25.17      1.08 o
   2  -3  19      367.87      366.84      5.08 o
   3  -3  19      122.54      132.61      2.95 o
   4  -3  19      595.92      565.34      7.88 o
   5  -3  19        1.96       -0.13      0.88 o
   6  -3  19      292.13      308.86      7.59 o
   7  -3  19       67.35       75.75      3.40 o
   8  -3  19       36.45       49.76      5.81 o
   9  -3  19       19.50       17.71      3.11 o
  -8  -2  19       25.82       27.42      4.41 o
  -7  -2  19        2.49        2.63      2.10 o
  -6  -2  19       11.99       11.90      1.91 o
  -5  -2  19        0.14        0.38      0.97 o
  -4  -2  19        1.34        0.71      0.88 o
  -3  -2  19       17.14       17.24      1.22 o
  -2  -2  19      143.17      139.12      2.56 o
  -1  -2  19      126.86      119.20      2.08 o
   0  -2  19       51.32       50.47      1.28 o
   1  -2  19       84.09       81.08      1.63 o
   2  -2  19        8.81        7.46      0.66 o
   3  -2  19       23.81       22.31      1.72 o
   4  -2  19        0.65        1.80      0.89 o
   5  -2  19        0.14        0.31      0.88 o
   6  -2  19        0.30        0.38      1.06 o
   7  -2  19       10.97       13.36      3.34 o
   8  -2  19        4.40        5.49      2.02 o
   9  -2  19        2.54        2.83      2.10 o
  -8  -1  19       10.71        6.98      2.29 o
  -7  -1  19      105.50       98.81      4.66 o
  -6  -1  19        3.94        5.47      1.13 o
  -5  -1  19       71.48       67.69      3.49 o
  -4  -1  19      730.34      746.52      8.26 o
  -3  -1  19      158.74      144.39      2.81 o
  -2  -1  19      859.78      947.54      7.54 o
  -1  -1  19      400.45      421.59      4.16 o
   0  -1  19      188.57      222.67      2.49 o
   1  -1  19       11.75       10.01      0.64 o
   2  -1  19      227.89      212.89      2.64 o
   3  -1  19     5297.81     5342.77     38.79 o
   4  -1  19       34.19       30.68      1.58 o
   5  -1  19        2.32        0.33      0.79 o
   6  -1  19      133.25      132.90      3.84 o
   7  -1  19      306.97      330.89      6.88 o
   8  -1  19       16.79       20.32      2.81 o
  -8   0  19        4.52        1.88      1.39 o
  -7   0  19       30.49       31.00      2.28 o
  -6   0  19       53.58       50.22      2.72 o
  -5   0  19        1.92        2.03      1.11 o
  -4   0  19        2.04        1.71      0.61 o
  -3   0  19        4.07        4.57      0.57 o
  -2   0  19       41.19       38.23      1.20 o
  -1   0  19        6.60        7.30      0.76 o
   0   0  19        7.66        6.54      0.49 o
   1   0  19       27.73       25.77      0.87 o
   2   0  19       13.34       14.64      0.75 o
   3   0  19       20.18       17.21      0.79 o
   4   0  19        5.70        7.98      1.02 o
   5   0  19        1.15        1.49      0.97 o
   6   0  19       23.99       22.43      2.61 o
   7   0  19       10.22       13.13      1.81 o
   8   0  19        3.54        2.16      1.43 o
  -9   1  19       76.22       65.05      5.98 o
  -8   1  19        0.27        0.09      1.12 o
  -7   1  19        3.73        4.61      1.96 o
  -6   1  19      878.60      869.17     13.16 o
  -5   1  19       69.75       76.52      2.56 o
  -4   1  19      506.40      496.93      5.63 o
  -3   1  19        5.96        2.79      0.53 o
  -2   1  19     3951.43     4120.73     28.08 o
  -1   1  19      115.61      113.67      1.85 o
   0   1  19      206.78      206.25      2.33 o
   1   1  19      145.90      135.68      1.90 o
   2   1  19      382.76      407.61      5.12 o
   3   1  19      333.88      342.05      3.96 o
   4   1  19       33.15       32.92      1.70 o
   5   1  19      440.93      453.87     10.82 o
   6   1  19      572.10      586.12      9.94 o
   7   1  19        7.09        6.41      2.12 o
   8   1  19       10.94        7.72      2.98 o
  -9   2  19        3.63        5.58      2.90 o
  -8   2  19        0.56        6.19      2.49 o
  -7   2  19        1.80        4.09      2.08 o
  -6   2  19       13.59       15.34      1.38 o
  -5   2  19      160.03      163.10      3.25 o
  -4   2  19        5.67        4.89      0.74 o
  -3   2  19       11.39       13.99      0.76 o
  -2   2  19       40.70       38.44      1.23 o
  -1   2  19      126.00      121.84      1.92 o
   0   2  19        9.36        7.29      0.89 o
   1   2  19      107.99      113.33      1.79 o
   2   2  19       32.29       29.77      1.04 o
   3   2  19      329.07      318.96      3.99 o
   4   2  19       49.95       55.43      2.42 o
   5   2  19        3.04        2.88      1.17 o
   6   2  19       12.40       12.54      2.30 o
   7   2  19        4.65        4.34      2.17 o
  -9   3  19      162.82      160.52      8.01 o
  -8   3  19       28.77       31.62      4.05 o
  -7   3  19       98.41       90.12      4.05 o
  -6   3  19      472.29      479.26      9.33 o
  -5   3  19     3995.41     4060.43     46.28 o
  -4   3  19     1195.55     1232.48     13.80 o
  -3   3  19        0.50        1.53      0.67 o
  -2   3  19      541.60      598.58      7.72 o
  -1   3  19        2.07       -0.35      0.57 o
   0   3  19        3.18        1.80      0.55 o
   1   3  19       23.52       18.07      1.01 o
   2   3  19      136.98      138.94      2.62 o
   3   3  19      626.61      638.19      7.35 o
   4   3  19      874.61      872.68     10.28 o
   5   3  19        0.19        0.29      1.10 o
   6   3  19      309.74      305.71      8.93 o
   7   3  19       47.48       67.22      4.73 o
  -9   4  19        0.04        1.16      2.55 o
  -8   4  19       22.16       22.92      2.79 o
  -7   4  19       33.05       36.32      2.93 o
  -6   4  19       14.07       14.36      2.05 o
  -5   4  19        0.28        3.97      1.73 o
  -4   4  19       55.08       54.09      3.31 o
  -3   4  19      157.18      150.04      4.69 o
  -2   4  19        5.79        7.20      1.50 o
  -1   4  19       14.09        9.83      2.63 o
   0   4  19       57.29       55.57      2.44 o
   1   4  19      101.02       97.93      3.04 o
   2   4  19       13.39       13.67      1.36 o
   3   4  19        0.28        0.83      1.02 o
   4   4  19        1.02        4.05      1.35 o
   5   4  19        9.07       10.27      1.60 o
   6   4  19        8.72        7.87      2.27 o
  -9   5  19       70.07       72.25      7.47 o
  -8   5  19       24.11       25.31      3.19 o
  -7   5  19      580.25      615.07     16.78 o
  -6   5  19      382.62      389.21     11.76 o
  -5   5  19      159.36      167.66      6.77 o
  -4   5  19        4.28        3.68      1.48 o
  -3   5  19      636.55      623.15     13.98 o
  -2   5  19        4.56        4.23      1.53 o
  -1   5  19       26.14       30.73      2.38 o
   0   5  19      129.93      136.35      4.19 o
   1   5  19      563.32      557.00     14.28 o
   2   5  19       22.60       21.91      1.99 o
   3   5  19       43.21       38.57      2.74 o
   4   5  19      906.55      939.09     18.22 o
   5   5  19       94.73       96.46      3.63 o
   6   5  19        1.41        3.88      1.87 o
  -8   6  19       15.02       11.75      3.65 o
  -7   6  19       28.09       25.36      4.04 o
  -6   6  19       87.19       93.21     10.05 o
  -5   6  19        4.51        6.93      2.30 o
  -4   6  19        0.27        0.16      1.49 o
  -3   6  19        0.78        1.46      1.37 o
  -2   6  19        7.61        9.48      5.09 o
  -1   6  19        0.36        0.07      1.65 o
   0   6  19       21.16       18.36      2.29 o
   1   6  19        0.36        1.31      1.37 o
   2   6  19        8.36        8.20      1.68 o
   3   6  19        6.57        2.98      1.65 o
   4   6  19        0.96        2.17      1.93 o
   5   6  19        0.44        2.35      2.54 o
  -8   7  19        3.33        2.10      5.03 o
  -7   7  19      245.91      250.37     19.08 o
  -6   7  19      136.39      151.76     11.75 o
  -5   7  19        4.76        3.68      2.11 o
  -4   7  19        9.53        6.67      2.04 o
  -3   7  19        1.76        1.14      1.53 o
  -2   7  19       76.92       72.79      4.10 o
  -1   7  19        2.41        2.34      1.42 o
   0   7  19       14.62       11.55      2.37 o
   1   7  19        0.95        1.71      1.50 o
   2   7  19        0.01        0.36      1.70 o
   3   7  19        0.71        1.29      1.94 o
   4   7  19        5.63        4.96      3.09 o
  -7   8  19        0.71       -0.07      2.44 o
  -6   8  19       46.35       39.34      6.38 o
  -5   8  19        3.07        3.80      2.85 o
  -4   8  19       22.68       24.68      3.15 o
  -3   8  19        0.62        0.08      1.70 o
  -2   8  19       26.21       28.95      3.03 o
  -1   8  19       17.30       17.75      2.43 o
   0   8  19        3.71        2.27      2.10 o
   1   8  19        2.80        4.25      2.06 o
   2   8  19        0.00        1.19      2.08 o
  -6   9  19        3.21        2.17      3.12 o
  -5   9  19       13.19       12.29      3.94 o
  -4   9  19        0.19        0.69      1.83 o
  -3   9  19        0.08       -0.08      1.72 o
  -2   9  19        0.22        1.96      1.91 o
  -1   9  19       10.48        7.95      2.14 o
   0   9  19       38.25       38.42      3.62 o
   2 -10  20        1.96        2.68      1.60 o
   3 -10  20       25.38       27.66      2.68 o
  -1  -9  20       51.52       53.13      5.51 o
   0  -9  20        0.97        1.50      1.51 o
   1  -9  20       19.35       19.56      2.22 o
   2  -9  20       25.26       24.68      2.23 o
   3  -9  20        1.68        0.50      1.46 o
   4  -9  20        3.55        5.30      1.76 o
   5  -9  20        0.59        0.88      1.57 o
   6  -9  20       10.59        8.78      2.80 o
  -3  -8  20        0.06       -0.16      2.01 o
  -2  -8  20      160.81      155.70      5.02 o
  -1  -8  20       48.85       40.50      3.49 o
   0  -8  20      270.99      263.64      9.61 o
   1  -8  20     3308.96     3353.80     43.08 o
   2  -8  20      442.56      433.74      9.29 o
   3  -8  20      119.36      119.94      4.41 o
   4  -8  20      303.64      275.26      7.80 o
   5  -8  20      355.62      331.95      8.62 o
   6  -8  20        8.82       10.03      2.36 o
   7  -8  20        0.33        2.47      2.11 o
  -4  -7  20       11.81       15.70      2.47 o
  -3  -7  20        2.51        2.49      1.63 o
  -2  -7  20        5.26        3.63      1.47 o
  -1  -7  20       67.51       60.77      3.00 o
   0  -7  20       11.58       12.87      2.25 o
   1  -7  20        1.25        2.02      1.23 o
   2  -7  20       32.43       38.63      2.20 o
   3  -7  20        0.06        0.79      1.18 o
   4  -7  20        4.99        2.22      1.41 o
   5  -7  20       12.20       14.05      2.24 o
   6  -7  20        0.51        3.07      1.79 o
   7  -7  20        0.41        1.92      1.75 o
   8  -7  20        8.39        9.53      3.69 o
  -5  -6  20       84.97       92.31      6.37 o
  -4  -6  20       17.24       15.88      2.29 o
  -3  -6  20       31.88       33.98      5.91 o
  -2  -6  20      367.58      321.53      6.77 o
  -1  -6  20       63.96       55.27      2.34 o
   0  -6  20      218.99      207.82      5.29 o
   1  -6  20      166.38      160.27      5.66 o
   2  -6  20     1081.33     1079.52     17.86 o
   3  -6  20        2.29        0.77      1.17 o
   4  -6  20       82.97       75.62      3.64 o
   5  -6  20       45.09       35.10      2.71 o
   6  -6  20      228.50      224.41      9.17 o
   7  -6  20      271.05      276.36      7.65 o
   8  -6  20       27.68       26.06      3.21 o
  -6  -5  20        2.83        1.46      1.82 o
  -5  -5  20       10.61       10.09      2.11 o
  -4  -5  20        8.71        9.18      1.87 o
  -3  -5  20       10.19        7.68      1.54 o
  -2  -5  20        1.07        1.87      1.12 o
  -1  -5  20       46.99       45.05      3.16 o
   0  -5  20       53.50       48.59      2.38 o
   1  -5  20        3.40        4.17      0.75 o
   2  -5  20       37.99       39.96      2.37 o
   3  -5  20       78.07       76.26      3.36 o
   4  -5  20       35.65       30.12      2.31 o
   5  -5  20        1.16        0.81      1.27 o
   6  -5  20       64.84       71.08      3.78 o
   7  -5  20       15.49       14.07      2.51 o
   8  -5  20       13.33       14.38      2.64 o
  -7  -4  20       16.47       15.06      3.17 o
  -6  -4  20      125.43      143.37      4.44 o
  -5  -4  20       21.71       24.74      2.14 o
  -4  -4  20        9.81        8.18      1.59 o
  -3  -4  20      333.19      282.67      6.02 o
  -2  -4  20      381.82      298.70      5.90 o
  -1  -4  20       12.03       10.50      1.27 o
   0  -4  20        0.02        3.22      1.51 o
   1  -4  20     2486.94     2365.82     28.12 o
   2  -4  20        0.36        0.42      0.81 o
   3  -4  20       57.15       54.79      4.41 o
   4  -4  20       17.77       11.25      1.56 o
   5  -4  20      196.18      180.06      5.21 o
   6  -4  20      452.23      442.91      7.97 o
   7  -4  20        4.12        3.41      1.44 o
   8  -4  20      200.98      209.95      7.41 o
   9  -4  20        0.06        2.41      2.20 o
  -7  -3  20        0.16        0.48      1.79 o
  -6  -3  20       17.63       16.98      2.10 o
  -5  -3  20       28.33       30.11      4.16 o
  -4  -3  20       14.85       16.99      1.57 o
  -3  -3  20       10.65        8.48      1.15 o
  -2  -3  20        0.42        1.09      0.68 o
  -1  -3  20        9.93        9.43      1.06 o
   0  -3  20       59.26       59.63      1.85 o
   1  -3  20       56.99       56.04      1.66 o
   2  -3  20       26.70       24.69      1.44 o
   3  -3  20       82.70       82.86      2.43 o
   4  -3  20       21.14       17.19      1.80 o
   5  -3  20       21.10       18.50      1.69 o
   6  -3  20        1.60        1.37      1.14 o
   7  -3  20       27.90       27.70      2.38 o
   8  -3  20        2.90        3.85      1.97 o
   9  -3  20        1.40        3.06      2.21 o
  -8  -2  20       29.52       36.01      4.31 o
  -7  -2  20       88.82       81.26      4.13 o
  -6  -2  20        7.74        7.22      1.72 o
  -5  -2  20      306.93      313.59      5.79 o
  -4  -2  20       64.07       51.68      2.23 o
  -3  -2  20        0.70        0.56      0.67 o
  -2  -2  20      246.65      193.40      3.27 o
  -1  -2  20     1211.51     1140.53     11.10 o
   0  -2  20      281.58      300.05      3.39 o
   1  -2  20       71.19       97.47      1.71 o
   2  -2  20      248.01      207.03      3.09 o
   3  -2  20      413.23      422.95      5.29 o
   4  -2  20       82.76       97.49      2.27 o
   5  -2  20        4.07        2.13      1.01 o
   6  -2  20       58.88       64.05      2.95 o
   7  -2  20      474.28      470.39     11.02 o
   8  -2  20       51.56       61.87      4.66 o
   9  -2  20       22.65       16.87      3.03 o
  -8  -1  20        0.60        2.28      2.02 o
  -7  -1  20        9.74       13.19      2.32 o
  -6  -1  20       54.43       52.40      2.31 o
  -5  -1  20        3.54        2.03      0.87 o
  -4  -1  20       20.06       18.51      1.27 o
  -3  -1  20       14.24       12.63      0.90 o
  -2  -1  20        9.11        9.40      0.66 o
  -1  -1  20        1.05        1.14      0.51 o
   0  -1  20        2.58        4.35      0.46 o
   1  -1  20        0.00        0.26      0.30 o
   2  -1  20        0.09        0.48      0.33 o
   3  -1  20       25.38       25.28      2.01 o
   4  -1  20       25.12       22.46      1.42 o
   5  -1  20       24.29       22.53      1.46 o
   6  -1  20        0.06        0.38      1.25 o
   7  -1  20        4.64        5.80      1.39 o
   8  -1  20       10.40        7.40      2.15 o
  -8   0  20       70.70       77.83      3.38 o
  -7   0  20      224.87      220.22      5.44 o
  -6   0  20       11.07       14.41      1.64 o
  -5   0  20        9.09        7.89      1.41 o
  -4   0  20       12.26       18.91      1.34 o
  -3   0  20        3.58        1.96      0.54 o
  -2   0  20      120.00       76.93      1.59 o
  -1   0  20      846.95      857.05      8.14 o
   0   0  20     1452.41     1519.44     12.47 o
   1   0  20       41.21       50.19      1.31 o
   2   0  20       24.32       43.25      1.12 o
   3   0  20       31.94       22.95      0.96 o
   4   0  20     6623.60     6411.05     56.67 o
   5   0  20        0.05        0.36      1.08 o
   6   0  20       13.48       14.35      1.67 o
   7   0  20      302.43      317.50      6.89 o
   8   0  20       46.74       62.02      3.17 o
  -9   1  20        2.39        2.31      2.58 o
  -8   1  20        0.28        1.84      1.17 o
  -7   1  20       14.39       18.91      2.11 o
  -6   1  20        1.22        3.85      1.10 o
  -5   1  20       17.16       14.90      1.34 o
  -4   1  20        2.61        1.82      0.72 o
  -3   1  20        5.09        3.81      0.69 o
  -2   1  20       49.42       43.23      1.35 o
  -1   1  20       89.69       86.22      1.59 o
   0   1  20       29.44       30.86      0.86 o
   1   1  20       40.16       40.57      1.07 o
   2   1  20       25.05       23.02      0.89 o
   3   1  20        2.79        2.51      0.62 o
   4   1  20      154.74      158.04      2.95 o
   5   1  20      117.54      114.22      5.37 o
   6   1  20       46.75       44.66      2.50 o
   7   1  20        0.27        2.35      1.31 o
   8   1  20        1.78        2.74      2.17 o
  -9   2  20       12.72       16.69      3.58 o
  -8   2  20      277.92      275.87     19.22 o
  -7   2  20       35.81       36.98      3.86 o
  -6   2  20      929.30      904.22     11.69 o
  -5   2  20     1078.13     1091.81     13.10 o
  -4   2  20       89.42       95.89      2.42 o
  -3   2  20      112.13      108.68      2.63 o
  -2   2  20      954.94     1025.31      8.98 o
  -1   2  20      145.99      114.97      1.89 o
   0   2  20      801.01      885.78      7.54 o
   1   2  20       54.08       58.80      1.71 o
   2   2  20      391.19      364.11      4.23 o
   3   2  20     4019.36     4018.44     32.01 o
   4   2  20     1113.26     1088.41     10.86 o
   5   2  20        6.75        5.88      1.47 o
   6   2  20       64.93       63.35      4.44 o
   7   2  20       58.83       71.43      4.61 o
  -9   3  20        5.55        5.41      2.88 o
  -8   3  20        6.17        5.71      2.61 o
  -7   3  20       39.61       42.55      3.06 o
  -6   3  20       33.25       33.47      3.94 o
  -5   3  20       60.69       71.26      3.72 o
  -4   3  20      121.29      116.27      2.98 o
  -3   3  20       34.11       33.39      1.68 o
  -2   3  20       46.17       45.43      1.61 o
  -1   3  20       85.92       85.50      1.92 o
   0   3  20      185.79      194.34      3.21 o
   1   3  20       26.26       28.04      1.87 o
   2   3  20        3.65        3.41      0.78 o
   3   3  20      244.96      239.39      3.90 o
   4   3  20        0.02        1.94      1.09 o
   5   3  20       18.60       17.65      1.78 o
   6   3  20       28.26       29.54      4.27 o
   7   3  20       65.07       65.18      5.76 o
  -9   4  20       19.49       13.03      3.56 o
  -8   4  20      116.71      123.76      5.68 o
  -7   4  20       36.13       37.36      3.20 o
  -6   4  20     1136.42     1170.23     18.00 o
  -5   4  20        4.45        4.27      1.38 o
  -4   4  20      209.99      210.37      6.19 o
  -3   4  20     2440.98     2638.61     39.40 o
  -2   4  20      756.21      847.23     13.07 o
  -1   4  20      157.52      169.38      4.50 o
   0   4  20     1625.35     1616.53     25.69 o
   1   4  20     1589.84     1664.60     20.62 o
   2   4  20      218.70      228.16      4.89 o
   3   4  20        6.63        6.99      1.25 o
   4   4  20     1441.00     1485.25     16.68 o
   5   4  20       94.30       95.19      3.41 o
   6   4  20        5.64        5.02      2.22 o
  -9   5  20        1.36        0.54      3.12 o
  -8   5  20        9.56       12.76      2.62 o
  -7   5  20      176.75      175.92     14.53 o
  -6   5  20        5.30        3.70      2.25 o
  -5   5  20        2.16        5.53      2.05 o
  -4   5  20      220.19      230.90      7.73 o
  -3   5  20       14.47       14.34      3.87 o
  -2   5  20        3.76        4.05      1.47 o
  -1   5  20        0.02        1.17      1.11 o
   0   5  20       61.35       57.89      2.95 o
   1   5  20        0.01        2.46      1.13 o
   2   5  20       11.03       11.86      1.64 o
   3   5  20      105.24      107.29      4.08 o
   4   5  20      123.37      115.71      4.53 o
   5   5  20        4.63        2.86      1.68 o
  -8   6  20        0.90        2.69      2.83 o
  -7   6  20      518.72      522.66     15.20 o
  -6   6  20      354.87      369.38     11.54 o
  -5   6  20      331.11      344.09     14.33 o
  -4   6  20       29.60       30.80      3.25 o
  -3   6  20       92.21       92.73      4.56 o
  -2   6  20      470.13      497.72     12.08 o
  -1   6  20       14.51       12.43      2.24 o
   0   6  20       26.51       27.84      2.68 o
   1   6  20        6.54        3.45      1.58 o
   2   6  20        0.14        2.24      1.43 o
   3   6  20        0.75        2.10      1.70 o
   4   6  20        4.30        4.60      2.09 o
   5   6  20       72.73       74.09      6.42 o
  -8   7  20        0.77        5.03      3.80 o
  -7   7  20        3.10        4.68      4.62 o
  -6   7  20       55.94       53.52      4.76 o
  -5   7  20       33.42       29.95      3.53 o
  -4   7  20       15.10       15.16      2.61 o
  -3   7  20        0.56        0.59      1.50 o
  -2   7  20        2.72        1.51      1.68 o
  -1   7  20       23.23       23.87      2.56 o
   0   7  20       24.29       23.58      2.74 o
   1   7  20        5.40        4.37      1.74 o
   2   7  20        3.30        1.50      1.83 o
   3   7  20        1.87        3.10      2.42 o
  -7   8  20      229.96      203.45     11.95 o
  -6   8  20      171.07      158.67      7.27 o
  -5   8  20        0.07        1.37      3.26 o
  -4   8  20        9.04        6.81      2.20 o
  -3   8  20        6.61        4.90      2.02 o
  -2   8  20       85.32       79.68      4.60 o
  -1   8  20        2.12        2.32      1.80 o
   0   8  20       12.13       11.95      2.16 o
   1   8  20        0.80        1.12      1.87 o
   2   8  20        0.85        0.80      2.13 o
  -6   9  20       11.49       12.63      4.21 o
  -5   9  20        5.67        5.15      2.38 o
  -4   9  20        7.38        4.84      2.18 o
  -3   9  20       12.55       12.12      2.59 o
  -2   9  20        9.66       11.72      3.73 o
  -1   9  20        0.09        2.31      1.92 o
   0   9  20       12.86       15.09      2.93 o
   3 -10  21       28.62       31.71      2.50 o
  -1  -9  21        1.61        0.43      1.99 o
   0  -9  21        2.38        4.35      1.71 o
   1  -9  21      179.06      194.84      5.56 o
   2  -9  21       18.12       14.30      1.96 o
   3  -9  21       16.87       14.01      2.11 o
   4  -9  21       66.46       63.77      3.66 o
   5  -9  21        0.40        2.11      1.72 o
   6  -9  21        3.17        2.16      3.33 o
  -3  -8  21        2.44        4.34      2.16 o
  -2  -8  21        0.57        2.96      1.69 o
  -1  -8  21        1.58        0.43      1.50 o
   0  -8  21       47.16       45.46      3.07 o
   1  -8  21       77.27       79.47      3.62 o
   2  -8  21        2.41        1.86      1.94 o
   3  -8  21       76.33       75.07      3.65 o
   4  -8  21       30.67       27.05      3.69 o
   5  -8  21        1.08        1.10      1.54 o
   6  -8  21       14.68       14.66      2.65 o
   7  -8  21        0.28        3.22      4.28 o
  -4  -7  21       24.85       27.22      2.97 o
  -3  -7  21        0.91        0.53      1.56 o
  -2  -7  21      164.42      160.43      6.63 o
  -1  -7  21      775.49      754.35     11.89 o
   0  -7  21      312.37      308.20      8.37 o
   1  -7  21      184.53      191.38      5.62 o
   2  -7  21      222.27      210.52      5.04 o
   3  -7  21      178.08      174.22      5.38 o
   4  -7  21       36.59       34.15      2.81 o
   5  -7  21       59.87       58.84      3.73 o
   6  -7  21      143.86      149.31      5.91 o
   7  -7  21      361.66      387.57      9.45 o
   8  -7  21      175.26      169.68      7.54 o
  -5  -6  21        8.72        9.25      2.23 o
  -4  -6  21       10.60       12.17      2.54 o
  -3  -6  21        5.04        6.10      2.20 o
  -2  -6  21       58.71       54.82      2.96 o
  -1  -6  21       87.94       79.78      2.75 o
   0  -6  21        0.63        1.78      1.45 o
   1  -6  21       44.03       56.17      4.12 o
   2  -6  21      145.88      141.06      5.43 o
   3  -6  21        0.85        2.24      1.42 o
   4  -6  21       19.06       17.32      2.19 o
   5  -6  21       17.25       16.61      2.16 o
   6  -6  21       27.17       30.07      2.82 o
   7  -6  21       57.37       57.37      3.92 o
   8  -6  21        4.09        9.67      2.52 o
  -6  -5  21        3.10        5.10      1.87 o
  -5  -5  21        8.63        9.17      2.11 o
  -4  -5  21       10.69        6.45      1.74 o
  -3  -5  21      302.69      275.70      6.29 o
  -2  -5  21      162.59      147.22      4.18 o
  -1  -5  21       17.31       13.99      1.75 o
   0  -5  21     1507.83     1521.74     21.01 o
   1  -5  21       35.02       37.06      1.78 o
   2  -5  21      549.30      536.51     10.45 o
   3  -5  21       10.70       16.24      2.09 o
   4  -5  21        5.36        4.40      1.28 o
   5  -5  21      365.89      328.66      7.55 o
   6  -5  21       13.69       13.78      2.33 o
   7  -5  21        6.95        9.94      2.18 o
   8  -5  21      198.00      215.89      6.19 o
  -6  -4  21        2.68        5.16      1.65 o
  -5  -4  21        4.37        3.23      1.33 o
  -4  -4  21        5.22        4.87      1.50 o
  -3  -4  21        8.87        8.73      2.20 o
  -2  -4  21       48.45       39.48      2.26 o
  -1  -4  21       48.76       51.55      2.50 o
   0  -4  21       49.92       49.23      2.08 o
   1  -4  21        1.70        3.16      1.27 o
   2  -4  21       28.37       25.23      1.83 o
   3  -4  21       26.74       26.40      2.92 o
   4  -4  21       18.71       13.43      1.73 o
   5  -4  21        0.69       -0.13      1.17 o
   6  -4  21       25.57       20.48      2.04 o
   7  -4  21       29.41       29.00      2.51 o
   8  -4  21        7.48        8.75      1.93 o
   9  -4  21        0.19        1.47      2.17 o
  -7  -3  21        4.80        4.66      2.25 o
  -6  -3  21       11.46       14.08      2.25 o
  -5  -3  21      107.76      118.62      3.63 o
  -4  -3  21      283.09      235.51      4.83 o
  -3  -3  21       11.31        7.67      1.12 o
  -2  -3  21      180.24      181.14      3.44 o
  -1  -3  21       35.86       55.35      1.79 o
   0  -3  21     1717.74     1690.81     16.62 o
   1  -3  21       24.65       21.84      2.21 o
   2  -3  21       56.69       49.41      2.01 o
   3  -3  21        0.42        0.72      0.72 o
   4  -3  21      144.99      165.93      4.01 o
   5  -3  21       46.10       41.97      3.19 o
   6  -3  21      289.16      295.51      6.49 o
   7  -3  21        8.22        7.23      1.65 o
   8  -3  21      153.94      161.58      6.38 o
   9  -3  21        0.39        0.62      2.06 o
  -8  -2  21       21.06       18.36      5.77 o
  -7  -2  21        0.15        1.12      1.77 o
  -6  -2  21        4.32        1.68      1.43 o
  -5  -2  21       37.52       36.67      3.24 o
  -4  -2  21      116.45      110.35      3.09 o
  -3  -2  21      106.54      104.22      2.52 o
  -2  -2  21       42.82       38.24      1.52 o
  -1  -2  21       76.72       85.33      3.16 o
   0  -2  21       76.26       79.93      1.57 o
   1  -2  21       65.67       66.33      1.42 o
   2  -2  21        0.27       -0.99      0.50 o
   3  -2  21        1.36        0.79      0.49 o
   4  -2  21       21.11       20.69      1.19 o
   5  -2  21        1.30        0.38      0.91 o
   6  -2  21       62.76       67.35      3.65 o
   7  -2  21        9.36       14.55      2.39 o
   8  -2  21        0.39        2.27      1.79 o
  -8  -1  21       14.53       13.05      3.62 o
  -7  -1  21       11.63       12.29      2.30 o
  -6  -1  21       51.04       60.21      3.02 o
  -5  -1  21        6.38        6.25      1.14 o
  -4  -1  21        6.95        3.73      0.80 o
  -3  -1  21      515.99      462.69      5.38 o
  -2  -1  21      151.06      183.24      2.42 o
  -1  -1  21        1.94        2.06      0.44 o
   0  -1  21       11.69       16.51      0.74 o
   1  -1  21      160.17      126.31      1.78 o
   2  -1  21        4.55        3.19      0.46 o
   3  -1  21       39.22       40.75      1.26 o
   4  -1  21      824.51      780.90      9.14 o
   5  -1  21        9.30       11.87      1.27 o
   6  -1  21      388.30      402.85      9.02 o
   7  -1  21       48.96       64.13      3.01 o
   8  -1  21       37.95       50.78      3.94 o
  -8   0  21       16.06       12.43      2.19 o
  -7   0  21        8.29        6.61      1.48 o
  -6   0  21        6.35        6.88      1.37 o
  -5   0  21        0.14        0.60      0.87 o
  -4   0  21        2.83        0.64      0.62 o
  -3   0  21        0.08       -0.11      0.43 o
  -2   0  21        5.02        5.70      0.70 o
  -1   0  21        0.01        2.13      0.70 o
   0   0  21        3.16       49.03      3.53 o
   1   0  21       65.35       65.63      1.40 o
   2   0  21       36.51       33.12      1.33 o
   3   0  21       55.98       53.73      1.30 o
   4   0  21        0.76        2.81      0.91 o
   5   0  21        1.70        1.46      1.13 o
   6   0  21        0.05       -1.29      0.93 o
   7   0  21        1.34        5.35      1.47 o
   8   0  21       18.03       19.31      2.08 o
  -9   1  21       91.01      102.81      7.06 o
  -8   1  21       22.68       21.63      2.98 o
  -7   1  21      138.96      145.61      4.78 o
  -6   1  21       59.63       52.03      2.98 o
  -5   1  21        7.38       10.06      3.07 o
  -4   1  21      755.79      728.55      7.61 o
  -3   1  21       28.51       26.37      1.01 o
  -2   1  21      996.13     1078.37      8.71 o
  -1   1  21      737.62      734.69      6.43 o
   0   1  21       75.29       78.19      1.36 o
   1   1  21       10.10        7.29      0.59 o
   2   1  21       85.91       81.78      1.64 o
   3   1  21     2342.50     2358.96     19.45 o
   4   1  21        1.38        2.72      0.82 o
   5   1  21       21.15       19.95      1.78 o
   6   1  21      248.83      255.34      5.78 o
   7   1  21       29.73       36.35      3.43 o
   8   1  21        0.99        3.11      2.11 o
  -9   2  21       17.14       27.30      4.89 o
  -8   2  21        0.27       -0.74      1.91 o
  -7   2  21       15.04       15.85      7.20 o
  -6   2  21       46.75       53.16      3.62 o
  -5   2  21       20.04       20.65      2.16 o
  -4   2  21       15.74       13.68      1.05 o
  -3   2  21        1.12        1.31      0.49 o
  -2   2  21      120.30      121.25      2.69 o
  -1   2  21       66.67       67.21      1.49 o
   0   2  21       33.54       37.69      1.70 o
   1   2  21       50.26       48.44      1.19 o
   2   2  21       24.31       26.99      1.07 o
   3   2  21      146.77      141.83      2.46 o
   4   2  21       71.22       72.68      2.23 o
   5   2  21        0.08        1.54      1.35 o
   6   2  21       14.98       15.81      2.53 o
   7   2  21        0.20        2.86      2.00 o
  -9   3  21       17.34       18.41      3.80 o
  -8   3  21        1.48        5.76      3.67 o
  -7   3  21        1.26        2.08      1.52 o
  -6   3  21     1116.62     1124.79     17.43 o
  -5   3  21        0.59        1.65      1.13 o
  -4   3  21      103.47       98.71      3.12 o
  -3   3  21       59.87       65.25      2.13 o
  -2   3  21     1192.57     1237.75     16.04 o
  -1   3  21       31.13       29.02      1.36 o
   0   3  21       81.56       69.15      1.90 o
   1   3  21        9.07       13.35      1.12 o
   2   3  21      180.12      188.65      3.32 o
   3   3  21       94.47      100.33      4.07 o
   4   3  21        0.43        2.27      1.08 o
   5   3  21      263.24      266.11      5.27 o
   6   3  21      385.76      382.82     18.43 o
   7   3  21       25.52       29.33      3.65 o
  -9   4  21       16.05       12.63      4.07 o
  -8   4  21       13.10       20.68      3.74 o
  -7   4  21       19.17       19.31      2.46 o
  -6   4  21       10.26       12.81      2.19 o
  -5   4  21       94.07       96.51      3.99 o
  -4   4  21        9.10        8.38      1.74 o
  -3   4  21      122.08      134.30      4.58 o
  -2   4  21        5.13        3.89      1.47 o
  -1   4  21       64.99       50.32      3.35 o
   0   4  21       14.71       15.98      2.71 o
   1   4  21       22.58       23.61      1.87 o
   2   4  21       12.36       11.62      1.69 o
   3   4  21      192.28      191.92      4.08 o
   4   4  21       42.60       46.00      2.46 o
   5   4  21        2.31        6.30      1.53 o
   6   4  21       12.59       13.59      2.74 o
  -8   5  21      140.38      135.97      6.50 o
  -7   5  21      131.05      140.77      7.60 o
  -6   5  21      724.52      748.68     56.91 o
  -5   5  21     1697.36     1755.33     34.10 o
  -4   5  21      748.72      783.93     17.58 o
  -3   5  21       71.95       78.91      4.20 o
  -2   5  21       64.11       68.89     11.07 o
  -1   5  21       35.68       38.75      2.76 o
   0   5  21        0.41        0.57      1.13 o
   1   5  21        0.00        1.00      1.26 o
   2   5  21       81.64       86.29      3.45 o
   3   5  21      746.35      755.26     12.29 o
   4   5  21      397.01      404.23      8.66 o
   5   5  21        3.38        3.96      1.73 o
  -8   6  21       32.80       32.54      4.79 o
  -7   6  21       16.12        9.42      3.36 o
  -6   6  21        3.08        6.50      2.64 o
  -5   6  21        2.26        3.33      2.11 o
  -4   6  21        5.40        6.48      2.09 o
  -3   6  21       55.15       60.64      4.14 o
  -2   6  21        0.38        2.33      1.53 o
  -1   6  21        0.01        0.75      2.38 o
   0   6  21       14.21       21.07      2.51 o
   1   6  21       17.40       15.23      2.23 o
   2   6  21       28.74       27.62      2.92 o
   3   6  21       29.04       29.88      2.83 o
   4   6  21        1.42        0.90      2.90 o
  -8   7  21        4.27        6.79      4.48 o
  -7   7  21      287.06      303.17     19.63 o
  -6   7  21      181.94      187.56     10.25 o
  -5   7  21       32.07       35.09      4.21 o
  -4   7  21        4.65        8.02      2.30 o
  -3   7  21       77.87       69.24      4.20 o
  -2   7  21        4.41        4.30      1.89 o
  -1   7  21        5.64        5.83      1.89 o
   0   7  21        7.45        3.66      1.83 o
   1   7  21      124.79      125.99      5.07 o
   2   7  21        7.86        5.94      2.17 o
   3   7  21       51.56       50.39      4.62 o
  -7   8  21       54.47       49.84      6.79 o
  -6   8  21       49.21       45.35      4.52 o
  -5   8  21       11.29        7.33      2.51 o
  -4   8  21       18.19       21.93      3.09 o
  -3   8  21        6.94        6.59      2.21 o
  -2   8  21        2.28        2.81      1.83 o
  -1   8  21        0.23        0.23      1.72 o
   0   8  21       11.75       13.68      2.43 o
   1   8  21        3.01        0.99      1.95 o
   2   8  21        2.86        1.32      2.41 o
  -5   9  21        2.91        4.90      2.51 o
  -4   9  21        5.01        7.44      2.38 o
  -3   9  21        0.02        0.62      1.86 o
  -2   9  21       28.29       21.18      3.12 o
  -1   9  21        3.08        7.21      2.28 o
   0   9  21        0.61        3.67      2.99 o
  -1  -9  22       26.94       29.46      5.28 o
   0  -9  22        1.95        0.69      1.63 o
   1  -9  22        0.90        1.00      1.47 o
   2  -9  22        6.34        6.94      1.74 o
   3  -9  22        0.67        2.85      1.70 o
   4  -9  22        4.05        2.55      1.65 o
   5  -9  22        0.35        1.43      1.67 o
   6  -9  22       31.47       31.40      8.01 o
  -2  -8  22        0.01        1.44      1.77 o
  -1  -8  22       73.63       62.66      3.67 o
   0  -8  22       78.08       86.49     14.82 o
   1  -8  22       65.55       66.28      3.40 o
   2  -8  22        7.29        3.99      1.67 o
   3  -8  22      320.53      305.30     12.81 o
   4  -8  22      120.95      110.12      4.61 o
   5  -8  22        6.06        6.86      2.00 o
   6  -8  22       90.64       92.07      7.17 o
   7  -8  22      428.61      470.71     22.27 o
  -4  -7  22        0.26       -1.18      2.05 o
  -3  -7  22        2.24        3.25      1.69 o
  -2  -7  22       43.38       43.61      3.56 o
  -1  -7  22       44.14       38.15      2.85 o
   0  -7  22        3.23        3.99      1.48 o
   1  -7  22       18.18       20.31      2.51 o
   2  -7  22       52.05       49.34      2.61 o
   3  -7  22        0.04        0.45      1.19 o
   4  -7  22        7.25        5.54      1.63 o
   5  -7  22        6.75        5.89      1.84 o
   6  -7  22        0.01       -1.06      1.57 o
   7  -7  22        0.07        3.13      1.94 o
   8  -7  22        1.12        1.76      3.04 o
  -5  -6  22       36.20       41.21      4.69 o
  -4  -6  22        0.00        1.89      1.70 o
  -3  -6  22       77.39       51.21      3.48 o
  -2  -6  22      642.72      621.90     10.50 o
  -1  -6  22        3.24        3.19      1.06 o
   0  -6  22     1643.58     1600.61     22.88 o
   1  -6  22     7602.87     7500.02    102.29 o
   2  -6  22      367.31      370.13      8.31 o
   3  -6  22      117.27      108.92      6.18 o
   4  -6  22      565.84      445.65     10.02 o
   5  -6  22       90.34       67.20      4.42 o
   6  -6  22        1.58        2.72      1.57 o
   7  -6  22        1.15        3.43      1.88 o
   8  -6  22       47.45       42.80      3.86 o
  -6  -5  22        0.03        2.93      1.85 o
  -5  -5  22        0.84        3.88      1.81 o
  -4  -5  22        6.51        7.48      1.79 o
  -3  -5  22       14.84       17.20      2.05 o
  -2  -5  22       22.31       18.28      1.93 o
  -1  -5  22        5.07        5.24      1.81 o
   0  -5  22       43.77       44.34      2.43 o
   1  -5  22       16.61       16.86      2.40 o
   2  -5  22       97.84       99.14      3.90 o
   3  -5  22       35.86       32.02      2.52 o
   4  -5  22       44.36       39.39      2.62 o
   5  -5  22        0.61        0.28      1.19 o
   6  -5  22        0.68        0.41      1.36 o
   7  -5  22        7.33        7.70      2.35 o
   8  -5  22        4.38        5.90      1.88 o
  -6  -4  22        0.17        0.61      1.44 o
  -5  -4  22      202.13      208.79      5.61 o
  -4  -4  22       48.66       35.54      3.66 o
  -3  -4  22       72.13       68.02      3.08 o
  -2  -4  22      309.16      230.41      5.37 o
  -1  -4  22        4.37        7.55      1.21 o
   0  -4  22     1062.66      987.07     14.48 o
   1  -4  22       42.48       43.92      2.29 o
   2  -4  22       75.46       62.69      3.08 o
   3  -4  22       43.53       24.46      2.01 o
   4  -4  22       44.88       29.42      4.37 o
   5  -4  22        0.00        0.93      1.18 o
   6  -4  22      121.79      106.07      4.40 o
   7  -4  22      381.00      404.95      8.09 o
   8  -4  22       14.04       13.97      2.19 o
  -7  -3  22        6.08        3.23      1.99 o
  -6  -3  22        0.96        1.57      1.60 o
  -5  -3  22       39.00       44.78      3.09 o
  -4  -3  22       30.66       27.56      1.92 o
  -3  -3  22       39.45       36.45      2.01 o
  -2  -3  22        2.77        1.94      0.81 o
  -1  -3  22       46.61       50.00      1.73 o
   0  -3  22       87.41       90.96      3.75 o
   1  -3  22       22.10       21.02      1.92 o
   2  -3  22       35.59       35.74      1.64 o
   3  -3  22       64.44       61.44      2.14 o
   4  -3  22       24.63       24.04      1.71 o
   5  -3  22        2.51        1.30      1.01 o
   6  -3  22       24.71       21.01      2.05 o
   7  -3  22        9.16        7.84      1.70 o
   8  -3  22        1.08        4.07      2.05 o
  -7  -2  22      236.72      244.99      7.80 o
  -6  -2  22      214.32      233.67      6.28 o
  -5  -2  22        4.70        5.77      1.25 o
  -4  -2  22        3.36        1.28      0.94 o
  -3  -2  22      159.87       87.34      2.66 o
  -2  -2  22      577.50      419.29      7.58 o
  -1  -2  22       33.55       38.84      1.46 o
   0  -2  22        0.03        9.74      0.78 o
   1  -2  22      619.90      571.67      5.86 o
   2  -2  22      399.41      442.23      5.83 o
   3  -2  22        9.67       11.52      0.88 o
   4  -2  22       14.59       19.39      1.15 o
   5  -2  22       26.44       21.52      1.85 o
   6  -2  22      324.47      336.63      7.91 o
   7  -2  22       67.14       71.43      4.28 o
   8  -2  22       34.90       32.77      3.50 o
  -8  -1  22        0.06       -1.08      1.83 o
  -7  -1  22       14.69       14.00      2.43 o
  -6  -1  22       43.93       46.26      2.40 o
  -5  -1  22       63.46       63.10      2.36 o
  -4  -1  22       32.35       36.52      1.60 o
  -3  -1  22       22.83       15.99      1.03 o
  -2  -1  22        9.45        8.24      0.73 o
  -1  -1  22        3.96        3.26      0.50 o
   0  -1  22        0.64        0.29      0.37 o
   1  -1  22        0.31        1.46      0.38 o
   2  -1  22        0.76       -0.79      0.40 o
   3  -1  22        8.00        7.23      0.76 o
   4  -1  22        9.54        9.39      1.05 o
   5  -1  22       30.06       33.36      1.89 o
   6  -1  22        0.18        1.20      1.05 o
   7  -1  22       47.91       50.96      2.76 o
   8  -1  22        0.17       -0.08      1.75 o
  -8   0  22        0.15        1.80      1.51 o
  -7   0  22      371.28      383.61     10.06 o
  -6   0  22        0.02        0.77      1.01 o
  -5   0  22      134.54      129.24      3.62 o
  -4   0  22        0.03        1.53      0.75 o
  -3   0  22        3.38        7.61      0.71 o
  -2   0  22       39.65       31.79      1.35 o
  -1   0  22     1726.94     1572.54     15.92 o
   0   0  22      788.73      815.60      7.45 o
   1   0  22       59.34       80.71      1.88 o
   2   0  22      261.61      239.94      2.78 o
   3   0  22      361.72      324.39      3.57 o
   4   0  22        8.70        7.34      1.45 o
   5   0  22        0.00       -0.42      0.85 o
   6   0  22       28.31       26.71      2.53 o
   7   0  22      495.64      486.00      9.13 o
   8   0  22       12.92       14.40      2.12 o
  -8   1  22        7.21        4.00      1.33 o
  -7   1  22        1.30        0.58      1.26 o
  -6   1  22        5.37        5.15      1.35 o
  -5   1  22        1.26        1.46      0.98 o
  -4   1  22        0.39        0.59      0.65 o
  -3   1  22        5.83        4.95      0.62 o
  -2   1  22       31.41       31.47      2.00 o
  -1   1  22       30.61       43.75      2.78 o
   0   1  22       11.86       13.57      0.69 o
   1   1  22       24.99       25.16      1.09 o
   2   1  22        0.55       -0.11      0.42 o
   3   1  22       44.35       44.81      1.91 o
   4   1  22       22.85       23.02      1.78 o
   5   1  22       53.48       47.44      3.55 o
   6   1  22       17.80       16.69      2.02 o
   7   1  22        8.91        8.27      2.30 o
   8   1  22        0.83        3.51      2.27 o
  -9   2  22       44.53       45.50      5.70 o
  -8   2  22       45.21       50.58      4.83 o
  -7   2  22       80.73       94.54      5.61 o
  -6   2  22      288.01      268.10      9.09 o
  -5   2  22       13.12       12.72      2.47 o
  -4   2  22        5.51        3.02      0.72 o
  -3   2  22       67.28       82.99      3.01 o
  -2   2  22       85.47       78.01      1.70 o
  -1   2  22      112.55      103.31      3.11 o
   0   2  22     2004.79     2157.15     16.76 o
   1   2  22      101.31      107.55      1.87 o
   2   2  22      473.18      472.37      5.38 o
   3   2  22      283.58      277.34      3.96 o
   4   2  22     2974.88     2911.11     29.09 o
   5   2  22       19.69       23.25      2.59 o
   6   2  22        2.20        2.23      1.83 o
   7   2  22      102.26      121.04      5.75 o
  -9   3  22       13.85       10.19      3.80 o
  -8   3  22        0.62        1.95      2.36 o
  -7   3  22        3.26        2.28      3.33 o
  -6   3  22        6.98        9.46      1.86 o
  -5   3  22        2.80        1.72      1.30 o
  -4   3  22       32.03       31.38      1.79 o
  -3   3  22       11.68       11.34      1.44 o
  -2   3  22       81.73       82.43      3.05 o
  -1   3  22      139.16      128.83      3.15 o
   0   3  22      120.18      117.27      2.53 o
   1   3  22        7.17        4.86      0.87 o
   2   3  22        0.13        0.72      0.72 o
   3   3  22        1.20        2.14      0.99 o
   4   3  22       10.37        8.20      1.31 o
   5   3  22       32.83       31.06      2.13 o
   6   3  22        2.79        4.69      2.21 o
   7   3  22        0.00        1.56      2.45 o
  -9   4  22      148.81      156.73      9.78 o
  -8   4  22      123.73      124.83      7.74 o
  -7   4  22       84.69       84.91      6.07 o
  -6   4  22      777.72      795.85     15.03 o
  -5   4  22      346.59      368.36      8.50 o
  -4   4  22      695.01      719.06     15.13 o
  -3   4  22       20.94       23.50      2.88 o
  -2   4  22      196.13      198.21      6.63 o
  -1   4  22       22.53       34.93      2.62 o
   0   4  22      978.94      999.94     17.67 o
   1   4  22        0.70        0.83      1.04 o
   2   4  22      568.56      560.14      8.75 o
   3   4  22     2733.89     2795.16     30.19 o
   4   4  22      459.97      468.22      7.39 o
   5   4  22       28.84       31.70      2.34 o
   6   4  22        9.99        7.74      2.75 o
  -8   5  22        0.36        2.04      2.19 o
  -7   5  22       68.67       62.96     15.62 o
  -6   5  22       31.03       25.30      3.69 o
  -5   5  22        0.29        5.27      2.35 o
  -4   5  22      137.44      117.14      5.60 o
  -3   5  22        3.91        3.19      1.66 o
  -2   5  22        2.32        3.86      3.33 o
  -1   5  22        0.39        0.41      1.14 o
   0   5  22       71.83       75.62      6.07 o
   1   5  22        3.21        3.02      1.55 o
   2   5  22       27.14       26.98      2.64 o
   3   5  22      239.84      234.36      6.05 o
   4   5  22       10.88       12.24      2.25 o
   5   5  22       20.45       16.34      2.28 o
  -8   6  22       49.77       42.55      5.30 o
  -7   6  22      245.18      245.92     11.82 o
  -6   6  22     1055.81     1097.26     24.46 o
  -5   6  22        8.67       10.78      6.11 o
  -4   6  22      304.84      323.88     13.45 o
  -3   6  22     1234.64     1235.40     24.83 o
  -2   6  22      241.02      253.74     15.28 o
  -1   6  22       51.32       63.56      4.14 o
   0   6  22      718.93      702.53     14.05 o
   1   6  22      249.64      257.18      6.98 o
   2   6  22       67.68       76.09      4.98 o
   3   6  22       22.68       21.98      2.66 o
   4   6  22      108.26      110.11      5.41 o
  -7   7  22      164.49      166.64     11.95 o
  -6   7  22        3.51        7.89      2.82 o
  -5   7  22        8.86       10.44      2.61 o
  -4   7  22      117.69      126.45      6.01 o
  -3   7  22       10.07       11.52      2.58 o
  -2   7  22        0.32        1.79      1.66 o
  -1   7  22       17.59       15.74      2.63 o
   0   7  22        0.89        1.44      1.64 o
   1   7  22        8.01        6.97      2.10 o
   2   7  22        2.67        1.71      1.90 o
   3   7  22       84.56       90.31      5.83 o
  -7   8  22      361.10      379.60     17.11 o
  -6   8  22      146.61      150.53      7.42 o
  -5   8  22        9.36       13.19      2.87 o
  -4   8  22       36.45       37.01      4.89 o
  -3   8  22        9.09        8.08      2.38 o
  -2   8  22       40.76       49.09      3.94 o
  -1   8  22        1.67        5.48      2.18 o
   0   8  22        0.77        2.11      1.76 o
   1   8  22        0.30        1.81      2.01 o
   2   8  22        0.06        2.72      3.53 o
  -5   9  22        9.49        5.16      3.40 o
  -4   9  22       16.85       18.91      3.16 o
  -3   9  22        0.87        3.32      2.05 o
  -2   9  22        1.42        1.51      2.09 o
  -1   9  22        6.66       10.83      2.57 o
   0   9  22       13.22       17.38      4.62 o
  -1  -9  23      141.16      144.30      6.58 o
   0  -9  23       27.36       26.23      3.12 o
   1  -9  23        0.86        1.23      1.57 o
   2  -9  23       19.29       22.32      2.63 o
   3  -9  23       39.24       29.61      2.79 o
   4  -9  23        4.48        6.62      1.98 o
   5  -9  23        3.37        2.98      1.89 o
  -2  -8  23        0.15        0.99      1.80 o
  -1  -8  23        2.80        4.42      1.88 o
   0  -8  23       32.47       28.86      2.71 o
   1  -8  23        0.11        0.33      1.37 o
   2  -8  23        0.03        0.40      1.40 o
   3  -8  23       38.09       33.07      2.96 o
   4  -8  23        0.81        1.20      1.51 o
   5  -8  23       11.94        7.38      2.28 o
   6  -8  23        0.02        1.36      1.83 o
   7  -8  23       19.46       14.21      3.72 o
  -4  -7  23        2.73        5.41      2.38 o
  -3  -7  23      173.79      182.86      6.05 o
  -2  -7  23        5.62        5.36      1.66 o
  -1  -7  23       47.14       49.65      3.04 o
   0  -7  23       57.84       54.85      3.47 o
   1  -7  23      932.29      952.41     16.98 o
   2  -7  23        2.74        2.47      1.21 o
   3  -7  23        5.45        2.54      1.46 o
   4  -7  23       93.86       78.96      4.08 o
   5  -7  23       16.16       12.21      2.18 o
   6  -7  23        7.91        9.89      2.29 o
   7  -7  23      198.51      192.01      6.54 o
  -5  -6  23        6.29        6.01      2.38 o
  -4  -6  23       14.47       13.40      2.32 o
  -3  -6  23       23.83       19.40      2.30 o
  -2  -6  23        0.07        2.89      1.36 o
  -1  -6  23       23.25       23.59      1.84 o
   0  -6  23       93.42       97.54      3.82 o
   1  -6  23       58.43       63.57      4.96 o
   2  -6  23       37.13       24.47      2.33 o
   3  -6  23       23.35       24.06      2.40 o
   4  -6  23       42.24       38.72      3.08 o
   5  -6  23       26.85       19.09      2.32 o
   6  -6  23       64.88       64.18      4.27 o
   7  -6  23        1.47        2.80      1.84 o
   8  -6  23        0.18       -1.31      1.85 o
  -6  -5  23        8.28        6.17      2.02 o
  -5  -5  23      477.36      559.25     12.58 o
  -4  -5  23       25.58       15.00      2.42 o
  -3  -5  23        0.57        3.32      1.35 o
  -2  -5  23      392.45      367.67      7.24 o
  -1  -5  23     2250.36     2145.64     26.23 o
   0  -5  23      394.86      384.86      7.48 o
   1  -5  23      385.91      395.54      7.53 o
   2  -5  23      261.34      247.54      6.42 o
   3  -5  23      193.39      167.15      5.27 o
   4  -5  23      281.33      227.94      5.92 o
   5  -5  23       11.59        4.47      1.52 o
   6  -5  23      150.30      161.93      7.23 o
   7  -5  23     1059.02     1108.57     21.98 o
   8  -5  23       15.24       14.62      2.32 o
  -6  -4  23        1.24        2.58      1.57 o
  -5  -4  23        0.71        0.40      1.29 o
  -4  -4  23        2.69        3.02      1.26 o
  -3  -4  23        4.82        4.63      1.28 o
  -2  -4  23        5.96        4.40      1.88 o
  -1  -4  23      200.88      183.78      4.37 o
   0  -4  23       58.92       62.52      2.71 o
   1  -4  23       53.83       53.81      2.93 o
   2  -4  23       41.62       35.37      2.52 o
   3  -4  23        7.64        7.98      1.42 o
   4  -4  23       24.75       24.71      2.21 o
   5  -4  23       25.63       25.65      2.47 o
   6  -4  23       11.83       10.72      1.69 o
   7  -4  23      108.12      104.88      5.25 o
   8  -4  23        7.44        9.05      2.49 o
  -7  -3  23       82.83       91.36      5.01 o
  -6  -3  23        8.06        3.13      1.74 o
  -5  -3  23        0.85        1.73      1.28 o
  -4  -3  23      196.81      172.56      4.14 o
  -3  -3  23      201.55      166.09      4.20 o
  -2  -3  23      209.27      172.84      3.33 o
  -1  -3  23      113.10      113.53      2.95 o
   0  -3  23     1912.68     1857.56     18.58 o
   1  -3  23     1556.14     1474.38     21.02 o
   2  -3  23        0.28        1.54      0.73 o
   3  -3  23      158.28      150.37      3.56 o
   4  -3  23        2.53        8.21      1.27 o
   5  -3  23      257.10      215.46      4.91 o
   6  -3  23       27.36       23.30      2.09 o
   7  -3  23       68.73       72.13      3.82 o
   8  -3  23       46.13       43.95      3.89 o
  -7  -2  23       10.21       10.17      2.31 o
  -6  -2  23       16.36       16.89      2.84 o
  -5  -2  23        1.55        2.70      1.33 o
  -4  -2  23        1.03        0.67      0.93 o
  -3  -2  23       31.81       32.08      1.67 o
  -2  -2  23       74.99       68.66      1.90 o
  -1  -2  23       44.63       46.04      1.68 o
   0  -2  23       49.57       50.29      1.46 o
   1  -2  23       25.26       27.25      1.13 o
   2  -2  23        0.08        0.82      0.63 o
   3  -2  23        0.13       -0.18      0.48 o
   4  -2  23        0.33        0.70      0.62 o
   5  -2  23        0.13        0.05      0.88 o
   6  -2  23        2.97        1.81      1.51 o
   7  -2  23        0.12        0.55      1.68 o
   8  -2  23       21.60       15.45      4.07 o
  -8  -1  23      155.95      179.97     14.74 o
  -7  -1  23       46.75       58.64      7.00 o
  -6  -1  23       69.51       79.51      3.02 o
  -5  -1  23      280.08      293.02      5.40 o
  -4  -1  23     1477.14     1318.52     12.80 o
  -3  -1  23        0.83        1.29      0.60 o
  -2  -1  23      110.91      135.76      3.02 o
  -1  -1  23      139.21      154.61      2.25 o
   0  -1  23      889.16      872.50      7.59 o
   1  -1  23       24.34       27.26      0.94 o
   2  -1  23      129.20      132.21      2.14 o
   3  -1  23        0.00        0.59      0.54 o
   4  -1  23       48.70       57.35      1.98 o
   5  -1  23      101.46       96.13      3.21 o
   6  -1  23      623.04      637.06     10.58 o
   7  -1  23       21.66       21.05      2.06 o
   8  -1  23       18.29       18.85      5.27 o
  -8   0  23       19.30       18.18      2.29 o
  -7   0  23        0.25        2.09      1.78 o
  -6   0  23        0.00        1.30      1.10 o
  -5   0  23        3.51        1.45      0.97 o
  -4   0  23       28.00       25.41      1.58 o
  -3   0  23        3.62        3.32      0.61 o
  -2   0  23        1.47        1.68      0.47 o
  -1   0  23        0.01        4.03      1.00 o
   0   0  23        7.98       32.90      2.37 o
   1   0  23       69.62       64.10      1.38 o
   2   0  23        3.04       -0.54      0.47 o
   3   0  23       16.02       16.44      1.12 o
   4   0  23        0.50       -0.82      0.76 o
   5   0  23        1.47        1.19      0.95 o
   6   0  23       61.82       58.69      2.80 o
   7   0  23       17.52       20.95      2.11 o
   8   0  23        8.12        5.30      1.70 o
  -8   1  23       11.75       16.77      3.25 o
  -7   1  23       18.11       16.88      2.04 o
  -6   1  23       19.45       23.15      3.15 o
  -5   1  23       37.54       40.35      2.36 o
  -4   1  23       53.45       55.25      2.56 o
  -3   1  23       40.73       53.64      1.87 o
  -2   1  23      361.17      386.99      4.24 o
  -1   1  23       14.48       13.20      0.73 o
   0   1  23       79.84       77.09      1.71 o
   1   1  23      509.41      481.15      5.83 o
   2   1  23      739.12      745.47      7.23 o
   3   1  23       29.46       29.66      1.35 o
   4   1  23      277.73      254.73      4.84 o
   5   1  23       28.25       31.83      2.07 o
   6   1  23      363.65      388.65      9.41 o
   7   1  23       34.73       36.55      3.52 o
   8   1  23        2.48        3.29      2.17 o
  -8   2  23        1.84        1.57      2.17 o
  -7   2  23        2.10       -0.17      1.89 o
  -6   2  23        4.47        2.63      1.76 o
  -5   2  23       42.92       40.23      2.14 o
  -4   2  23        3.67        2.83      0.75 o
  -3   2  23        1.43        2.72      0.60 o
  -2   2  23       21.29       18.92      0.96 o
  -1   2  23       24.98       24.59      1.04 o
   0   2  23       13.80       14.11      0.93 o
   1   2  23      140.31      136.71      2.22 o
   2   2  23      109.18      105.89      2.09 o
   3   2  23       29.64       35.09      1.53 o
   4   2  23        7.38        6.90      1.35 o
   5   2  23        2.66        2.68      2.28 o
   6   2  23        4.32        1.19      1.80 o
   7   2  23        0.86        2.62      2.09 o
  -8   3  23        1.92        1.55      2.30 o
  -7   3  23      159.82      156.48      7.47 o
  -6   3  23      315.38      306.87     13.45 o
  -5   3  23       50.39       48.85      3.89 o
  -4   3  23      237.73      232.06      4.61 o
  -3   3  23       77.77       78.74      2.41 o
  -2   3  23      378.60      365.87      5.63 o
  -1   3  23      611.17      619.24     12.04 o
   0   3  23        1.04        3.11      0.86 o
   1   3  23       33.47       32.41      1.59 o
   2   3  23      303.31      311.12      5.37 o
   3   3  23      445.87      462.00      6.46 o
   4   3  23       63.71       63.73      3.30 o
   5   3  23       59.43       56.56      3.46 o
   6   3  23      154.85      169.30      6.37 o
   7   3  23        6.68        5.32      2.44 o
  -8   4  23       11.05       10.26      6.59 o
  -7   4  23        0.17        0.85      1.60 o
  -6   4  23       18.45       19.85      2.57 o
  -5   4  23       49.61       55.56      3.40 o
  -4   4  23       51.38       52.35      3.47 o
  -3   4  23       11.47        8.16      1.68 o
  -2   4  23       20.59       19.61      2.47 o
  -1   4  23       42.32       43.41      2.96 o
   0   4  23        2.16        5.22      1.53 o
   1   4  23        2.45        1.43      1.12 o
   2   4  23       19.84       18.98      1.86 o
   3   4  23       97.31      101.15      3.38 o
   4   4  23       38.33       36.70      2.92 o
   5   4  23        1.56        3.48      1.47 o
   6   4  23       18.76       19.37      3.16 o
  -8   5  23       14.10       14.87      2.86 o
  -7   5  23       52.25       56.34      4.03 o
  -6   5  23      961.39     1006.83     25.53 o
  -5   5  23      113.45      111.52      5.88 o
  -4   5  23       13.54       17.84      2.86 o
  -3   5  23      230.98      229.98     13.85 o
  -2   5  23       77.76       81.49      3.88 o
  -1   5  23      115.64      103.14      4.29 o
   0   5  23      243.29      235.45      9.81 o
   1   5  23       18.73       22.08      2.60 o
   2   5  23       83.04       84.58      3.55 o
   3   5  23       35.03       36.97      3.72 o
   4   5  23       10.36       10.79      2.57 o
   5   5  23      227.61      232.04      5.92 o
  -8   6  23        6.14        4.51      3.12 o
  -7   6  23       21.06       16.10      3.65 o
  -6   6  23        0.85        7.36      6.93 o
  -5   6  23        8.20        5.22      2.72 o
  -4   6  23       10.31        9.16      2.78 o
  -3   6  23       90.98       90.84      6.18 o
  -2   6  23        0.68        0.75      2.38 o
  -1   6  23       35.07       27.90      6.65 o
   0   6  23       27.58       20.25      3.03 o
   1   6  23        5.85        5.49      1.73 o
   2   6  23       57.97       55.89      6.92 o
   3   6  23       46.70       48.64      3.38 o
   4   6  23       20.94       19.94      3.10 o
  -7   7  23       97.96      100.25      6.81 o
  -6   7  23      603.18      642.86     17.08 o
  -5   7  23      424.55      442.64     12.70 o
  -4   7  23      379.44      376.10     11.12 o
  -3   7  23       52.80       49.49      4.04 o
  -2   7  23        4.55        7.40      2.15 o
  -1   7  23       25.81       27.38      3.30 o
   0   7  23        3.66        1.91      1.67 o
   1   7  23        0.18        2.64      1.86 o
   2   7  23       89.21       84.62      5.75 o
   3   7  23      511.47      522.67     19.99 o
  -6   8  23        0.05        2.96      2.61 o
  -5   8  23       11.31        9.81      4.35 o
  -4   8  23        3.25        3.78      2.09 o
  -3   8  23        1.43       -1.44      1.63 o
  -2   8  23        2.49        2.07      1.86 o
  -1   8  23        0.09       -1.19      1.83 o
   0   8  23        8.03        9.61      2.44 o
   1   8  23        9.18        5.20      2.45 o
   2   8  23        6.11        1.77      3.53 o
  -5   9  23        3.43        5.98      3.40 o
  -4   9  23        4.40        1.70      2.51 o
  -3   9  23        0.05        0.82      2.15 o
  -2   9  23        0.00        0.24      2.11 o
  -1   9  23        1.38        3.56      3.33 o
   0   9  23        0.67       -0.81      2.44 o
   0  -9  24        0.17        2.93      1.75 o
   1  -9  24        2.46        3.49      1.72 o
   2  -9  24        0.01        1.39      1.52 o
   3  -9  24        3.11        6.71      2.80 o
   4  -9  24        0.79        2.03      1.72 o
   5  -9  24        0.67        1.34      1.83 o
  -2  -8  24        0.02       -1.55      1.55 o
  -1  -8  24        0.35        0.98      1.65 o
   0  -8  24       23.50       24.41      2.54 o
   1  -8  24       12.40       18.47      2.28 o
   2  -8  24        4.30        5.67      1.75 o
   3  -8  24        6.07        3.39      1.55 o
   4  -8  24      214.10      208.75      6.60 o
   5  -8  24        3.69        4.69      1.86 o
   6  -8  24       80.67       86.77      5.05 o
  -4  -7  24        4.80        5.74      3.61 o
  -3  -7  24        2.44        2.17      3.41 o
  -2  -7  24        0.61        1.56      1.42 o
  -1  -7  24       20.22       23.86      2.58 o
   0  -7  24        9.10        7.64      1.75 o
   1  -7  24        0.79        1.83      1.50 o
   2  -7  24        0.72        0.55      1.15 o
   3  -7  24        1.19        0.17      1.33 o
   4  -7  24       13.88        8.42      1.93 o
   5  -7  24        3.18        2.59      1.76 o
   6  -7  24       12.15       12.15      3.18 o
   7  -7  24       78.04       85.22      4.79 o
  -5  -6  24        4.06        7.84      2.53 o
  -4  -6  24        5.97        7.49      2.04 o
  -3  -6  24        0.16        1.32      1.44 o
  -2  -6  24        0.00        1.45      1.33 o
  -1  -6  24        0.24        4.47      3.09 o
   0  -6  24     1360.55     1312.25     19.55 o
   1  -6  24      104.84      101.66      8.02 o
   2  -6  24       26.58       19.78      2.22 o
   3  -6  24      989.33      799.00     14.93 o
   4  -6  24      401.38      325.47      9.88 o
   5  -6  24        1.02        2.07      1.48 o
   6  -6  24      178.16      218.37      6.61 o
   7  -6  24      612.66      667.73     15.88 o
   8  -6  24       11.04        7.57      2.45 o
  -5  -5  24        5.04        5.39      2.01 o
  -4  -5  24        2.08        0.32      1.50 o
  -3  -5  24        2.95        3.21      1.39 o
  -2  -5  24      110.48      103.35      3.72 o
  -1  -5  24        1.04        3.48      1.22 o
   0  -5  24        0.15        0.91      1.22 o
   1  -5  24        0.00        2.40      1.14 o
   2  -5  24      126.81      124.71      4.49 o
   3  -5  24       23.32       18.03      2.15 o
   4  -5  24        2.53        3.39      1.32 o
   5  -5  24        6.29        4.96      1.58 o
   6  -5  24        6.92        2.96      1.61 o
   7  -5  24        2.89        6.52      2.06 o
   8  -5  24        0.24       -0.43      1.55 o
  -6  -4  24       14.69       11.93      2.58 o
  -5  -4  24       81.35       87.11      3.51 o
  -4  -4  24        0.02        1.47      1.47 o
  -3  -4  24      642.23      513.63      9.05 o
  -2  -4  24      639.11      571.19      9.39 o
  -1  -4  24       28.20       29.80      2.04 o
   0  -4  24     4095.37     4011.96     50.08 o
   1  -4  24     9952.48     9412.03    126.87 o
   2  -4  24      111.58      111.09      4.22 o
   3  -4  24       34.02       21.02      2.00 o
   4  -4  24      837.89      622.24     11.12 o
   5  -4  24      145.16      168.20      7.41 o
   6  -4  24      143.71      155.94      7.90 o
   7  -4  24       35.88       40.69      2.87 o
   8  -4  24       26.57       28.85      3.49 o
  -7  -3  24        4.86        6.89      2.79 o
  -6  -3  24        4.98        6.30      1.92 o
  -5  -3  24        4.61        5.87      1.43 o
  -4  -3  24       19.13       21.32      1.82 o
  -3  -3  24        5.44        4.64      1.05 o
  -2  -3  24        4.11        2.16      0.81 o
  -1  -3  24        0.06        3.32      0.82 o
   0  -3  24       26.83       27.43      3.67 o
   1  -3  24       16.56       14.87      2.04 o
   2  -3  24       80.23       75.88      2.30 o
   3  -3  24       31.56       29.08      1.79 o
   4  -3  24       54.71       49.34      3.39 o
   5  -3  24        5.60        4.34      1.23 o
   6  -3  24        0.49       -0.68      1.11 o
   7  -3  24       30.76       28.08      3.12 o
   8  -3  24        0.43        0.26      1.91 o
  -7  -2  24       42.24       54.37      4.14 o
  -6  -2  24       51.95       49.19      3.19 o
  -5  -2  24      269.87      271.19      7.59 o
  -4  -2  24      111.41       70.51      3.03 o
  -3  -2  24       51.22       47.18      3.15 o
  -2  -2  24        0.47        2.36      0.85 o
  -1  -2  24        0.35        0.41      0.62 o
   0  -2  24     2681.81     2471.98     22.82 o
   1  -2  24       52.53       62.04      2.04 o
   2  -2  24      442.10      436.75      6.38 o
   3  -2  24        1.25        0.65      0.56 o
   4  -2  24       28.17       16.25      1.58 o
   5  -2  24        9.78        9.78      1.47 o
   6  -2  24        6.25        7.31      3.29 o
   7  -2  24      254.96      241.56      8.79 o
   8  -2  24        6.94        1.81      1.88 o
  -8  -1  24        2.49        3.40      2.85 o
  -7  -1  24       17.99       16.56      2.65 o
  -6  -1  24        1.45        1.03      1.04 o
  -5  -1  24       47.36       42.73      2.22 o
  -4  -1  24       19.48       20.85      1.47 o
  -3  -1  24       17.87       20.05      1.55 o
  -2  -1  24       10.08        7.69      0.73 o
  -1  -1  24        0.02        0.99      0.47 o
   0  -1  24        0.09       24.72      4.35 o
   1  -1  24        0.51        0.95      0.45 o
   2  -1  24        6.83        6.40      0.77 o
   3  -1  24        3.37        4.14      0.64 o
   4  -1  24       13.58       14.36      1.22 o
   5  -1  24        9.19        9.88      1.70 o
   6  -1  24       12.71        9.77      2.23 o
   7  -1  24        7.75        7.08      2.10 o
   8  -1  24        0.20        0.93      1.80 o
  -8   0  24        9.00        8.69      1.94 o
  -7   0  24      346.17      350.83      8.28 o
  -6   0  24      256.92      258.95      6.68 o
  -5   0  24        6.36        9.86      1.39 o
  -4   0  24        8.17        6.72      1.42 o
  -3   0  24      108.57       58.96      1.66 o
  -2   0  24      326.51      276.83      3.23 o
  -1   0  24      154.17      169.61      2.44 o
   0   0  24        1.08        6.44      0.77 o
   1   0  24       80.33       75.15      1.63 o
   2   0  24      300.43      310.42      3.38 o
   3   0  24      331.43      352.05      5.14 o
   4   0  24        6.17        6.98      1.14 o
   5   0  24        8.55       11.54      1.48 o
   6   0  24       18.23       18.98      2.08 o
   7   0  24      147.97      160.93      4.75 o
   8   0  24        6.77        4.74      1.73 o
  -8   1  24        2.08       -1.22      1.87 o
  -7   1  24       57.70       53.08      3.15 o
  -6   1  24        1.66        2.79      1.71 o
  -5   1  24       15.93       17.80      1.92 o
  -4   1  24        0.00        1.01      0.73 o
  -3   1  24        4.30        3.19      0.70 o
  -2   1  24       53.28       53.77      2.10 o
  -1   1  24       23.96       23.82      1.01 o
   0   1  24        0.76        1.39      0.42 o
   1   1  24        7.18        7.58      0.74 o
   2   1  24        1.10        0.46      0.57 o
   3   1  24       55.55       59.29      1.82 o
   4   1  24       16.00       16.49      1.49 o
   5   1  24      124.83      121.71      3.64 o
   6   1  24        7.50        8.48      1.55 o
   7   1  24       42.96       44.39      3.75 o
  -8   2  24       35.20       28.29      4.00 o
  -7   2  24      449.23      458.76     13.49 o
  -6   2  24        7.26        3.61      1.83 o
  -5   2  24        2.99        1.84      0.86 o
  -4   2  24        0.00        1.80      0.73 o
  -3   2  24       92.33       95.86      3.29 o
  -2   2  24      167.92      167.99      2.82 o
  -1   2  24      133.14      116.59      3.20 o
   0   2  24      559.61      574.41      6.21 o
   1   2  24        0.30        0.63      0.47 o
   2   2  24        8.74        9.05      0.79 o
   3   2  24     2457.68     2407.54     22.29 o
   4   2  24        0.89        1.40      1.11 o
   5   2  24       10.94       10.43      2.10 o
   6   2  24      174.06      164.86      6.11 o
   7   2  24      198.68      226.87     14.13 o
  -8   3  24        3.06        2.63      2.37 o
  -7   3  24        8.64        7.75      3.26 o
  -6   3  24       71.09       64.50      4.37 o
  -5   3  24        0.06        0.69      1.22 o
  -4   3  24       10.02        7.80      1.35 o
  -3   3  24       17.18       17.63      1.48 o
  -2   3  24       71.99       69.22      2.90 o
  -1   3  24       80.33       81.38      2.56 o
   0   3  24       96.60       97.46      3.34 o
   1   3  24       10.30        8.46      1.43 o
   2   3  24        1.88        2.78      0.97 o
   3   3  24        8.29        8.36      1.35 o
   4   3  24       60.99       56.07      2.69 o
   5   3  24        7.17        9.59      2.03 o
   6   3  24       12.62        8.16      2.91 o
  -8   4  24        2.99        4.24      2.56 o
  -7   4  24       73.35       65.83      3.95 o
  -6   4  24      570.09      554.09     11.85 o
  -5   4  24       17.60       13.80      2.12 o
  -4   4  24        0.13        0.20      1.09 o
  -3   4  24      235.93      238.65      7.91 o
  -2   4  24       54.83       58.22      3.87 o
  -1   4  24        3.20        2.78      1.29 o
   0   4  24      994.90     1045.29     18.67 o
   1   4  24        9.21        5.34      1.67 o
   2   4  24     1131.24     1138.98     13.33 o
   3   4  24      284.19      295.24      5.84 o
   4   4  24      383.43      353.75      6.80 o
   5   4  24       21.15       22.51      2.35 o
   6   4  24        5.93        4.33      2.89 o
  -8   5  24        0.40        2.55      2.15 o
  -7   5  24        4.23        4.74      2.05 o
  -6   5  24        0.38        0.45      3.12 o
  -5   5  24        0.38        2.90      2.12 o
  -4   5  24       11.28        7.64      4.96 o
  -3   5  24        2.29       -1.29      1.49 o
  -2   5  24        3.44        3.66      1.54 o
  -1   5  24        7.70        7.62      1.80 o
   0   5  24       36.80       38.65      3.54 o
   1   5  24        8.60       10.95      2.44 o
   2   5  24        3.06        3.81      1.66 o
   3   5  24        0.01        2.56      1.62 o
   4   5  24        7.23        4.96      1.95 o
   5   5  24        6.70        5.38      2.06 o
  -8   6  24        0.07        1.06      3.04 o
  -7   6  24      104.60      113.00      7.31 o
  -6   6  24      321.78      312.62     25.53 o
  -5   6  24       18.25       17.27      5.43 o
  -4   6  24     1142.50     1187.97     45.43 o
  -3   6  24        0.37        2.34      1.78 o
  -2   6  24        2.35        1.57      1.82 o
  -1   6  24      312.49      305.91      9.46 o
   0   6  24      412.23      416.21     11.71 o
   1   6  24       30.84       19.65      2.86 o
   2   6  24      441.89      450.37     14.27 o
   3   6  24     1145.39     1200.40     20.60 o
   4   6  24       79.15       86.19      7.27 o
  -7   7  24       34.97       30.46      4.60 o
  -6   7  24        3.02       11.23      3.23 o
  -5   7  24       34.20       31.22      3.94 o
  -4   7  24       99.70       90.97     15.55 o
  -3   7  24        0.08       -0.49      1.90 o
  -2   7  24        4.41        1.66      1.82 o
  -1   7  24       29.37       22.53      3.10 o
   0   7  24        5.28        7.13      2.30 o
   1   7  24        5.77        4.88      2.04 o
   2   7  24       38.89       30.15      4.10 o
   3   7  24      185.85      182.50      9.13 o
  -6   8  24      383.81      403.66     12.93 o
  -5   8  24       20.30       16.90      3.21 o
  -4   8  24      169.25      167.76      7.27 o
  -3   8  24      401.95      397.47     11.62 o
  -2   8  24       61.65       56.44      4.52 o
  -1   8  24        5.04        5.05      3.12 o
   0   8  24      172.81      155.94      6.51 o
   1   8  24       38.91       32.37      5.42 o
  -5   9  24        8.41       14.67      4.21 o
  -4   9  24       53.61       75.78      7.06 o
  -3   9  24        0.15       -1.03      2.03 o
  -2   9  24        0.39        0.31      2.11 o
  -1   9  24        8.58        3.80      3.26 o
   0  -9  25        4.50        3.70      2.84 o
   1  -9  25       56.31       58.71      3.60 o
   2  -9  25       55.51       58.50      4.06 o
   3  -9  25       22.90       23.21      4.19 o
   4  -9  25        3.07        3.48      1.81 o
   5  -9  25        5.58        3.82      3.40 o
  -2  -8  25       22.02       26.15      3.00 o
  -1  -8  25        3.57        2.41      1.77 o
   0  -8  25       29.74       31.74      2.96 o
   1  -8  25       33.94       29.82      3.31 o
   2  -8  25        0.53        0.77      1.49 o
   3  -8  25        1.09        2.24      1.36 o
   4  -8  25        4.30        2.15      1.67 o
   5  -8  25        3.31        1.08      1.73 o
   6  -8  25       11.01       10.14      3.15 o
  -3  -7  25       69.64       70.00      4.39 o
  -2  -7  25        0.90        1.94      1.64 o
  -1  -7  25      122.54      119.12      3.98 o
   0  -7  25       60.05       56.92      4.43 o
   1  -7  25        2.24        4.64      1.70 o
   2  -7  25      107.70      103.55      3.81 o
   3  -7  25      141.96      129.65     11.19 o
   4  -7  25       57.95       55.89      3.69 o
   5  -7  25       20.86       25.65      3.23 o
   6  -7  25      263.37      289.95      9.41 o
   7  -7  25       25.31       21.22      2.97 o
  -4  -6  25       18.17       20.51      2.56 o
  -3  -6  25        0.14        2.38      1.52 o
  -2  -6  25        6.84        4.54      1.52 o
  -1  -6  25       18.60       18.57      1.90 o
   0  -6  25       49.28       49.46      4.61 o
   1  -6  25        7.89        5.59      2.20 o
   2  -6  25       24.88       22.97      2.39 o
   3  -6  25       16.52       18.57      2.28 o
   4  -6  25       12.89       15.51      2.33 o
   5  -6  25       40.96       50.56      3.35 o
   6  -6  25       20.52       26.13      3.45 o
   7  -6  25        0.67        0.35      1.81 o
   8  -6  25        0.14       -0.51      2.12 o
  -5  -5  25       82.69       87.83      4.48 o
  -4  -5  25        1.12        2.12      1.63 o
  -3  -5  25      394.98      375.82      7.79 o
  -2  -5  25       34.70       22.82      2.13 o
  -1  -5  25      105.08       93.62      3.41 o
   0  -5  25       79.20       70.22      3.57 o
   1  -5  25     2077.58     1989.50     26.54 o
   2  -5  25        5.24        2.94      2.48 o
   3  -5  25       27.08       16.76      2.17 o
   4  -5  25       13.75        7.55      1.67 o
   5  -5  25       15.01       15.66      2.16 o
   6  -5  25      106.41      133.72      5.98 o
   7  -5  25      165.57      152.94      5.92 o
   8  -5  25       27.94       27.35      3.02 o
  -6  -4  25        8.49        7.39      2.15 o
  -5  -4  25       33.70       35.01      2.56 o
  -4  -4  25        0.31        1.42      1.22 o
  -3  -4  25      119.05      104.25      3.72 o
  -2  -4  25       15.78       17.40      2.56 o
  -1  -4  25      103.88      105.76      3.40 o
   0  -4  25       20.80       21.32      3.67 o
   2  -4  25       26.32       20.94      2.30 o
   3  -4  25        1.69        0.62      1.08 o
   4  -4  25        5.82        6.76      1.48 o
   5  -4  25       21.50       21.45      2.42 o
   6  -4  25       33.65       32.88      2.48 o
   7  -4  25        2.20        4.96      1.61 o
   8  -4  25        0.60        0.01      3.30 o
  -7  -3  25       63.09       81.22      5.87 o
  -6  -3  25       34.66       39.72      5.41 o
  -5  -3  25      347.51      430.61      7.56 o
  -4  -3  25      201.79      161.41      4.63 o
  -3  -3  25        5.79        7.15      1.19 o
  -2  -3  25      484.17      410.34      5.83 o
  -1  -3  25     4803.58     4584.70     45.96 o
   0  -3  25      113.72      113.95      2.59 o
   1  -3  25      592.90      608.65      8.84 o
   2  -3  25      196.27      170.82      4.04 o
   3  -3  25       54.20       58.65      4.06 o
   4  -3  25      507.31      408.44      7.13 o
   5  -3  25        7.84        7.02      1.39 o
   6  -3  25      214.57      235.65      7.69 o
   7  -3  25     1164.35     1231.90     22.46 o
   8  -3  25        5.89        8.33      2.47 o
  -7  -2  25        0.27        1.53      1.92 o
  -6  -2  25        6.04        4.10      1.81 o
  -5  -2  25        0.34        2.99      1.39 o
  -4  -2  25       13.75       15.78      1.57 o
  -3  -2  25       24.87       21.69      1.58 o
  -2  -2  25        4.21        2.88      0.77 o
  -1  -2  25      167.08      153.97      3.32 o
   0  -2  25       82.55      114.63      8.07 o
   1  -2  25       23.37       21.57      1.63 o
   2  -2  25        0.06        0.40      0.78 o
   3  -2  25        3.45        2.39      0.83 o
   4  -2  25        2.83        1.49      0.95 o
   5  -2  25        0.04       -0.10      0.98 o
   6  -2  25       12.28       13.05      2.14 o
   7  -2  25       38.69       40.25      6.61 o
   8  -2  25        5.37        3.42      2.20 o
  -8  -1  25        9.00        9.64      3.53 o
  -7  -1  25       49.13       67.95      4.29 o
  -6  -1  25        9.52        5.92      1.29 o
  -5  -1  25        6.08        4.86      1.11 o
  -4  -1  25      296.24      260.28      4.38 o
  -3  -1  25       78.87       58.95      1.76 o
  -2  -1  25      258.68      214.27      3.15 o
  -1  -1  25      368.86      380.18      4.73 o
   0  -1  25      525.36      529.60      5.89 o
   1  -1  25     2281.77     2145.78     18.37 o
   2  -1  25      256.87      259.49      3.40 o
   3  -1  25      489.41      488.51      6.41 o
   4  -1  25       31.41       15.03      1.26 o
   5  -1  25        1.63       -0.04      0.90 o
   6  -1  25        2.51        1.40      1.15 o
   7  -1  25      121.16      135.01      5.60 o
   8  -1  25        0.28        1.18      1.83 o
  -8   0  25        0.12        0.46      1.61 o
  -7   0  25       13.16       15.70      2.11 o
  -6   0  25        9.63        9.73      1.68 o
  -5   0  25       20.38       19.96      1.71 o
  -4   0  25       52.64       49.39      2.35 o
  -3   0  25        0.95        1.29      0.62 o
  -2   0  25        2.35        3.04      0.55 o
  -1   0  25        2.04        3.28      0.53 o
   0   0  25       10.22        8.97      0.65 o
   1   0  25       48.89       48.25      1.23 o
   2   0  25       25.72       20.91      0.94 o
   3   0  25        1.58        0.47      0.75 o
   4   0  25        0.07        1.18      0.89 o
   5   0  25        7.73        5.41      1.22 o
   6   0  25        5.10        4.16      1.27 o
   7   0  25        4.69        5.59      1.59 o
   8   0  25       24.49       26.85      2.46 o
  -8   1  25       70.76       76.71      5.37 o
  -7   1  25       47.12       60.73      4.23 o
  -6   1  25       62.14       62.32      4.04 o
  -5   1  25      193.59      196.10      5.34 o
  -4   1  25     1774.10     1633.99     19.31 o
  -3   1  25        0.16       -0.24      0.63 o
  -2   1  25       68.93       86.04      2.60 o
  -1   1  25       84.87       83.82      1.74 o
   0   1  25       86.82       85.42      1.47 o
   1   1  25       89.15       84.75      1.68 o
   2   1  25      361.12      367.34      4.41 o
   3   1  25       25.56       27.03      1.46 o
   4   1  25       56.62       59.91      2.53 o
   5   1  25       13.63       12.85      1.56 o
   6   1  25      366.01      372.27      7.43 o
   7   1  25        1.07       -1.42      1.68 o
  -8   2  25        5.66        7.07      2.62 o
  -7   2  25        4.25        4.47      2.78 o
  -6   2  25       22.60       18.68      3.87 o
  -5   2  25       14.00       14.36      1.35 o
  -4   2  25        8.78        7.75      1.17 o
  -3   2  25        7.10        5.68      1.14 o
  -2   2  25       12.77       13.02      0.96 o
  -1   2  25        5.56        5.32      0.70 o
   0   2  25        4.08        3.56      1.23 o
   1   2  25      181.75      177.40      3.10 o
   2   2  25       29.58       26.23      1.39 o
   3   2  25       44.13       42.39      1.59 o
   4   2  25        0.07        0.54      1.12 o
   5   2  25        0.88        2.47      1.61 o
   6   2  25        4.82        9.32      2.30 o
   7   2  25        0.16        2.31      2.09 o
  -8   3  25       83.24       87.61      6.04 o
  -7   3  25        0.78        0.92      2.10 o
  -6   3  25        9.76       11.93      2.18 o
  -5   3  25       11.91        7.58      2.09 o
  -4   3  25       44.99       45.64      3.08 o
  -3   3  25      340.56      358.92      6.25 o
  -2   3  25      158.54      170.45      3.57 o
  -1   3  25       21.01       19.55      3.16 o
   0   3  25       26.03       27.54      1.64 o
   1   3  25       25.38       25.18      1.56 o
   2   3  25      638.36      642.46      9.80 o
   3   3  25       37.96       42.39      2.39 o
   4   3  25       27.87       25.74      3.00 o
   5   3  25       35.22       38.45      3.36 o
   6   3  25      197.45      213.99      9.71 o
  -8   4  25       27.07       25.31      7.40 o
  -7   4  25       17.88       18.20      2.52 o
  -6   4  25       13.45       11.53      2.34 o
  -5   4  25       86.44       89.47      6.89 o
  -4   4  25       39.59       33.99      3.48 o
  -3   4  25       26.97       23.97      3.01 o
  -2   4  25       12.96       14.40      2.35 o
  -1   4  25        3.72        2.55      1.66 o
   0   4  25        0.02        3.87      1.55 o
   1   4  25       15.83       10.87      2.15 o
   2   4  25       24.58       32.99      4.70 o
   3   4  25        5.68       12.76      1.94 o
   4   4  25        3.15        2.63      1.90 o
   5   4  25       11.10       10.47      2.10 o
   6   4  25        1.67        4.13      2.79 o
  -8   5  25        0.81        3.25      2.43 o
  -7   5  25       59.95       62.54      4.28 o
  -6   5  25      223.87      234.40      9.52 o
  -5   5  25       41.75       41.62      4.89 o
  -4   5  25       90.79       97.79      6.65 o
  -3   5  25      134.48      140.26      9.98 o
  -2   5  25       40.96       37.12      3.04 o
  -1   5  25      178.50      174.56     10.73 o
   0   5  25       56.43       57.44      4.23 o
   1   5  25       46.29       42.50      3.94 o
   2   5  25       97.53      108.68      4.78 o
   3   5  25       32.27       38.36      3.01 o
   4   5  25       87.88       87.00      3.68 o
   5   5  25       68.78       66.21      3.94 o
  -8   6  25        6.99        5.00      3.49 o
  -7   6  25        0.80        2.69      4.48 o
  -6   6  25       21.72       24.36      3.95 o
  -5   6  25       18.74       22.19      6.59 o
  -4   6  25        4.90        5.08      2.18 o
  -3   6  25        7.16        4.50      2.05 o
  -2   6  25        1.96        2.14      1.73 o
  -1   6  25       48.92       43.62      3.85 o
   0   6  25        0.10        1.50      1.73 o
   1   6  25        0.53       -0.44      1.87 o
   2   6  25      121.57      121.85      5.43 o
   3   6  25       27.40       31.49      3.56 o
   4   6  25        2.23        3.21      2.39 o
  -7   7  25      135.10      139.78      9.24 o
  -6   7  25      637.39      659.56     17.71 o
  -5   7  25      182.07      191.70     13.38 o
  -4   7  25       26.82       22.67      3.36 o
  -3   7  25      121.56      129.56      6.79 o
  -2   7  25        1.36        1.62      1.82 o
  -1   7  25       36.49       36.16      3.81 o
   0   7  25      126.27      114.43      6.05 o
   1   7  25       30.44       26.89      3.05 o
   2   7  25       90.23       87.03      5.58 o
   3   7  25        7.93        7.71      3.32 o
  -6   8  25        7.61        9.10      4.35 o
  -5   8  25        0.86       -0.31      2.09 o
  -4   8  25       60.63       64.93      4.99 o
  -3   8  25       23.12       20.37      3.34 o
  -2   8  25        3.21        3.95      2.22 o
  -1   8  25       27.48       17.94      4.96 o
   0   8  25        7.30        4.77      2.28 o
   1   8  25       10.52        8.35      3.50 o
  -4   9  25      110.42       95.61      8.01 o
  -3   9  25       21.52       19.42      4.62 o
  -2   9  25        0.05       -1.22      2.58 o
  -1   9  25        7.61        4.48      3.26 o
   0  -9  26        4.86        5.89      2.32 o
   1  -9  26       17.37       19.62      2.58 o
   2  -9  26        5.02        3.62      1.75 o
   3  -9  26        2.36        2.76      1.78 o
   4  -9  26        2.13        2.20      1.64 o
   5  -9  26        1.51        2.60      2.48 o
  -2  -8  26        0.05        1.36      2.03 o
  -1  -8  26      179.72      177.87      5.96 o
   0  -8  26      121.29      126.85      5.80 o
   1  -8  26       13.07       13.19      2.92 o
   2  -8  26        4.28        3.70      1.69 o
   3  -8  26       78.12       89.54      3.79 o
   4  -8  26        0.69       -0.45      1.54 o
   5  -8  26       12.09        9.86      2.40 o
   6  -8  26       18.31       15.26      2.81 o
  -3  -7  26        0.90       -0.59      1.80 o
  -2  -7  26        0.31        2.72      1.68 o
  -1  -7  26       17.74       17.38      1.99 o
   0  -7  26        0.26        2.68      1.46 o
   1  -7  26       26.30       22.84      3.58 o
   2  -7  26        4.32        3.83      1.40 o
   3  -7  26        1.82        2.29      1.66 o
   4  -7  26        0.11        1.09      1.49 o
   5  -7  26        2.46        1.28      2.35 o
   6  -7  26       34.32       34.33      3.66 o
   7  -7  26       16.01       11.56      3.23 o
  -4  -6  26        0.09        0.07      1.72 o
  -3  -6  26        9.22        5.06      1.71 o
  -2  -6  26       11.89        6.71      1.70 o
  -1  -6  26        0.56        1.11      1.17 o
   0  -6  26       25.03       20.30      2.24 o
   1  -6  26        0.14        2.04      1.39 o
   2  -6  26      162.62      143.05      5.09 o
   3  -6  26        1.55        1.06      1.35 o
   4  -6  26      351.94      326.26     13.58 o
   5  -6  26        0.74        1.35      1.38 o
   6  -6  26      215.22      239.87      7.09 o
   7  -6  26      141.34      131.75      5.77 o
  -5  -5  26       16.53       21.22      3.20 o
  -4  -5  26        3.32       -0.43      1.49 o
  -3  -5  26        4.09        4.18      1.51 o
  -2  -5  26        4.88        3.35      1.67 o
  -1  -5  26        0.05        1.54      1.17 o
   0  -5  26       62.08       54.46      5.09 o
   1  -5  26       30.98       34.25      2.37 o
   2  -5  26       56.76       60.03      3.47 o
   3  -5  26       49.84       42.76      3.07 o
   4  -5  26        1.90        2.08      1.33 o
   5  -5  26        0.93       -0.58      1.32 o
   6  -5  26        5.79        3.24      2.71 o
   7  -5  26       51.50       56.45      4.09 o
   8  -5  26        0.52        2.24      1.81 o
  -6  -4  26       16.36       14.28      2.58 o
  -5  -4  26        2.94        5.03      1.66 o
  -4  -4  26       20.67       17.11      1.89 o
  -3  -4  26      102.22       82.70      3.51 o
  -2  -4  26        0.34       -0.28      1.00 o
  -1  -4  26      736.81      689.43     10.64 o
   0  -4  26     5404.49     5335.88     65.73 o
   1  -4  26      167.49      162.10      8.28 o
   2  -4  26      247.04      193.32      5.79 o
   3  -4  26     1513.90     1068.61     16.41 o
   4  -4  26      668.78      535.24     18.47 o
   5  -4  26        1.39        2.83      1.43 o
   6  -4  26      265.14      313.96      6.79 o
   7  -4  26      492.83      539.87      9.96 o
   8  -4  26       37.54       36.51      3.84 o
  -7  -3  26        5.48        5.19      2.68 o
  -6  -3  26       30.84       32.84      3.92 o
  -5  -3  26        1.55        0.54      1.24 o
  -4  -3  26       48.08       46.75      2.64 o
  -3  -3  26       32.09       28.30      1.86 o
  -2  -3  26       46.83       43.18      1.88 o
  -1  -3  26       11.93       14.53      3.53 o
   0  -3  26        1.23        1.39      0.87 o
   1  -3  26        4.75        3.67      1.21 o
   2  -3  26       79.76       75.44      2.59 o
   3  -3  26       16.08       13.53      1.44 o
   4  -3  26       13.07       11.48      1.49 o
   5  -3  26        3.89        3.80      1.79 o
   6  -3  26       30.97       34.41      2.51 o
   7  -3  26        8.87        9.23      2.29 o
   8  -3  26        0.59        0.65      1.93 o
  -7  -2  26       92.83      102.13      9.09 o
  -6  -2  26        0.00        0.09      1.58 o
  -5  -2  26      126.17      123.17      4.34 o
  -4  -2  26        7.53       13.24      1.65 o
  -3  -2  26     1642.71     1306.49     15.35 o
  -2  -2  26       27.24       13.98      1.15 o
  -1  -2  26       75.97       75.29      2.33 o
   0  -2  26     4862.93     4652.86     43.51 o
   1  -2  26     6529.11     6234.05     61.39 o
   2  -2  26        2.92        0.31      0.74 o
   3  -2  26       17.05        6.14      1.05 o
   4  -2  26      467.48      347.98      6.42 o
   5  -2  26      610.43      628.63     10.00 o
   6  -2  26      287.38      288.29     10.54 o
   7  -2  26       29.05       23.66      3.43 o
   8  -2  26      110.26      108.09      5.48 o
  -8  -1  26       35.88       38.71      5.30 o
  -7  -1  26        2.85        1.59      2.16 o
  -6  -1  26       10.17        9.16      1.71 o
  -5  -1  26       11.55        9.48      1.33 o
  -4  -1  26       17.34       16.19      1.36 o
  -3  -1  26        2.54        1.48      0.66 o
  -2  -1  26        1.24        1.57      0.58 o
  -1  -1  26        2.73        5.97      1.43 o
   0  -1  26        5.71       14.39      1.05 o
   2  -1  26        1.12        1.19      0.58 o
   3  -1  26       10.61       10.97      1.23 o
   4  -1  26        1.27        2.52      0.86 o
   5  -1  26        1.01        2.76      1.08 o
   6  -1  26        2.70        1.32      1.16 o
   7  -1  26       13.22       10.71      2.33 o
   8  -1  26        0.09       -0.36      1.78 o
  -8   0  26       53.89       59.24      3.69 o
  -7   0  26       50.18       68.58      3.57 o
  -6   0  26       94.06       99.36      9.43 o
  -5   0  26      258.61      240.62     11.37 o
  -4   0  26       79.89       46.92      2.10 o
  -3   0  26       51.18       45.49      1.79 o
  -2   0  26      128.08      149.22      2.33 o
  -1   0  26       12.40       23.37      1.11 o
   0   0  26     1801.50     1702.47     13.02 o
   1   0  26       32.82       42.81      1.45 o
   2   0  26      510.90      499.03      5.74 o
   3   0  26       47.03       61.83      2.46 o
   4   0  26        2.85        0.97      0.96 o
   5   0  26        0.29        0.94      0.99 o
   6   0  26      224.35      229.78      5.61 o
   7   0  26       99.62      100.13      3.88 o
   8   0  26        0.66       -0.09      1.86 o
  -8   1  26       12.72       13.01      3.02 o
  -7   1  26        1.87        2.26      1.59 o
  -6   1  26       23.32       22.00      2.56 o
  -5   1  26       11.70        9.56      1.57 o
  -4   1  26        5.97        4.94      1.03 o
  -3   1  26       29.19       21.21      1.38 o
  -2   1  26       24.50       24.16      1.24 o
  -1   1  26        7.86        8.84      0.90 o
   0   1  26        7.30        8.96      0.70 o
   1   1  26        0.00        1.14      0.54 o
   2   1  26        5.43        4.67      0.94 o
   3   1  26        9.91        9.01      1.04 o
   4   1  26       25.85       24.75      1.82 o
   5   1  26       38.62       38.26      3.14 o
   6   1  26        3.72        6.40      1.39 o
   7   1  26        3.58        6.67      4.00 o
  -8   2  26        9.00       12.85      3.11 o
  -7   2  26      170.77      173.49      7.65 o
  -6   2  26      144.54      140.23      6.53 o
  -5   2  26        4.59        4.00      1.27 o
  -4   2  26       26.71       21.76      1.47 o
  -3   2  26       75.89       63.29      2.08 o
  -2   2  26        5.94        4.69      0.95 o
  -1   2  26       36.46       37.43      1.45 o
   0   2  26       54.22       55.72      1.58 o
   1   2  26      212.76      213.81      3.38 o
   2   2  26       47.63       51.68      1.66 o
   3   2  26      277.26      291.75      4.39 o
   4   2  26       11.07        9.45      2.74 o
   5   2  26        4.49        2.61      1.59 o
   6   2  26       16.00       16.08      2.69 o
   7   2  26       67.53       70.61      4.77 o
  -8   3  26       14.53       11.77      3.20 o
  -7   3  26       19.70       21.65      3.56 o
  -6   3  26       15.68       10.39      2.03 o
  -5   3  26        0.23        0.56      1.31 o
  -4   3  26        5.56        2.80      1.27 o
  -3   3  26       19.55       20.56      1.61 o
  -2   3  26      145.20      130.80      3.67 o
  -1   3  26       96.02       93.14      3.03 o
   0   3  26        7.48        7.33      1.18 o
   1   3  26       14.26       14.07      1.63 o
   2   3  26       22.09       20.28      1.86 o
   3   3  26       36.85       35.14      2.26 o
   4   3  26        3.56        3.01      1.26 o
   5   3  26       54.71       51.58      3.79 o
   6   3  26        1.09        1.89      3.04 o
  -8   4  26       78.72       72.55      6.11 o
  -7   4  26      123.58      139.22      9.54 o
  -6   4  26       54.51       47.16      3.59 o
  -5   4  26        1.64        1.46      1.58 o
  -4   4  26        0.46       -0.47      1.36 o
  -3   4  26       45.49       55.28      4.75 o
  -2   4  26      160.88      165.61      6.55 o
  -1   4  26      200.53      219.41      6.65 o
   0   4  26      336.95      333.15      8.58 o
   1   4  26        7.85        8.90      2.03 o
   2   4  26      211.80      218.85      5.45 o
   3   4  26     2677.96     2718.54     32.38 o
   4   4  26        1.13        1.98      1.50 o
   5   4  26       22.53       27.72      3.88 o
   6   4  26      139.23      139.89      7.34 o
  -8   5  26        1.59        2.51      2.10 o
  -7   5  26       34.11       33.30      3.80 o
  -6   5  26       57.23       66.57      5.61 o
  -5   5  26        0.27       -1.37      1.91 o
  -4   5  26        2.59        2.41      1.91 o
  -3   5  26        0.02       -0.57      1.57 o
  -2   5  26        6.63        4.06      2.44 o
  -1   5  26        9.86        8.44      2.15 o
   0   5  26       55.07       61.52      4.39 o
   1   5  26       21.38       18.29      3.67 o
   2   5  26        0.66        1.26      1.99 o
   3   5  26        8.16        6.67      2.10 o
   4   5  26       50.53       51.17      3.14 o
   5   5  26        0.70        0.11      2.07 o
  -7   6  26      448.88      466.42     14.87 o
  -6   6  26      327.96      332.02     11.60 o
  -5   6  26        0.88        2.05      2.14 o
  -4   6  26        3.76        7.04      2.40 o
  -3   6  26      186.58      174.87      9.78 o
  -2   6  26        7.62        3.91      4.35 o
  -1   6  26        0.02        0.41      1.58 o
   0   6  26      296.55      302.46      9.90 o
   1   6  26       50.91       47.75      8.90 o
   2   6  26      996.08     1002.15     17.83 o
   3   6  26       61.90       65.90      4.60 o
   4   6  26        0.09       -1.38      2.52 o
  -7   7  26        0.73        6.29      5.43 o
  -6   7  26        3.29        4.21      3.19 o
  -5   7  26        1.04        0.66      2.34 o
  -4   7  26        6.28        5.64      2.44 o
  -3   7  26        8.68        5.34      2.28 o
  -2   7  26        3.00        3.27      2.11 o
  -1   7  26       12.99        6.81      2.40 o
   0   7  26        1.67        3.73      2.78 o
   1   7  26       24.82       29.85      3.61 o
   2   7  26        5.45        5.44      2.60 o
   3   7  26        8.44       15.48      5.16 o
  -6   8  26       96.30       73.88      7.88 o
  -5   8  26       50.72       50.84     10.53 o
  -4   8  26      782.00      790.30     19.11 o
  -3   8  26        0.67       -1.98      1.96 o
  -2   8  26        0.04       -1.56      1.86 o
  -1   8  26      271.70      280.02      9.76 o
   0   8  26      140.24      139.49      6.43 o
   1   8  26       43.48       32.46      5.98 o
  -4   9  26       58.92       53.65      6.52 o
  -3   9  26        0.08        2.17      2.99 o
  -2   9  26        0.91        0.81      2.85 o
   0  -9  27        3.59        6.14      1.91 o
   1  -9  27       68.82       78.33      7.15 o
   2  -9  27       51.64       51.27      4.66 o
   3  -9  27       29.73       27.06      3.02 o
   4  -9  27       34.34       33.65      4.35 o
  -2  -8  27        0.02        1.84      2.08 o
  -1  -8  27        2.48        1.56      1.76 o
   0  -8  27       20.11       22.63      2.69 o
   1  -8  27       31.23       32.88      3.43 o
   2  -8  27        0.06        0.49      1.50 o
   3  -8  27        1.28        3.62      1.56 o
   4  -8  27        5.56        4.29      1.96 o
   5  -8  27        2.65        1.44      1.82 o
   6  -8  27        0.01        0.78      2.51 o
  -3  -7  27       29.12       17.36      3.22 o
  -2  -7  27      157.84      159.54      6.68 o
  -1  -7  27       13.35       15.44      1.95 o
   0  -7  27       30.53       28.78      2.72 o
   1  -7  27      179.80      198.46      8.04 o
   2  -7  27        1.22        1.02      1.32 o
   3  -7  27        0.06        2.33      2.20 o
   4  -7  27        5.31        5.99      2.12 o
   5  -7  27       58.74       64.29      4.33 o
   6  -7  27        5.49        3.75      2.16 o
   7  -7  27        3.26        3.37      2.05 o
  -4  -6  27        9.49        9.80      2.22 o
  -3  -6  27       13.18       12.53      2.12 o
  -2  -6  27        1.92        1.55      1.48 o
  -1  -6  27        9.51       10.74      1.65 o
   0  -6  27       11.42        9.22      1.91 o
   1  -6  27        8.45        5.57      1.75 o
   2  -6  27        0.36        0.98      1.34 o
   3  -6  27        4.81        1.95      1.46 o
   4  -6  27       29.91       32.96      5.01 o
   5  -6  27       49.41       47.60      3.47 o
   6  -6  27       70.72       72.17      4.29 o
   7  -6  27        9.91        7.65      2.74 o
  -5  -5  27        1.25       -1.76      1.80 o
  -4  -5  27      114.21      117.62      5.88 o
  -3  -5  27        7.12        4.14      1.81 o
  -2  -5  27       15.32       17.74      2.03 o
  -1  -5  27        0.28        1.50      1.24 o
   0  -5  27      559.58      562.23     11.73 o
   1  -5  27       10.99        9.28      1.98 o
   2  -5  27      194.08      159.65      7.09 o
   3  -5  27      230.23      202.78      6.26 o
   4  -5  27      152.85      154.62      5.06 o
   5  -5  27       39.90       35.40      4.21 o
   6  -5  27      183.85      197.02     10.17 o
   7  -5  27       90.73       89.37      8.88 o
   8  -5  27      166.47      179.04      5.75 o
  -6  -4  27       13.81       13.44      2.62 o
  -5  -4  27       11.09       11.91      2.05 o
  -4  -4  27        4.47        2.88      1.30 o
  -3  -4  27        0.88        1.84      1.33 o
  -2  -4  27       41.45       36.35      2.45 o
  -1  -4  27      122.00      120.38      3.72 o
   1  -4  27        0.03        1.91      1.34 o
   2  -4  27       24.28       16.99      2.95 o
   3  -4  27        4.19        7.11      1.50 o
   4  -4  27        8.24        6.66      1.71 o
   5  -4  27       19.16       18.78      2.10 o
   6  -4  27       46.69       57.41      3.14 o
   7  -4  27        2.77        2.67      1.63 o
   8  -4  27        0.51        0.27      1.97 o
  -7  -3  27        0.34        1.53      2.38 o
  -6  -3  27      323.81      356.96      8.63 o
  -5  -3  27       39.52       46.96      3.38 o
  -4  -3  27        0.79        1.28      1.20 o
  -3  -3  27      859.50      746.59     10.26 o
  -2  -3  27      357.93      275.18      4.63 o
  -1  -3  27       61.63       50.13      2.09 o
   0  -3  27       17.05       11.79      1.24 o
   1  -3  27     1659.97     1597.61     21.21 o
   2  -3  27       98.96       80.00      2.74 o
   3  -3  27      253.63      191.54      4.37 o
   4  -3  27       80.65       81.85      3.56 o
   5  -3  27        1.40       -0.43      1.01 o
   6  -3  27      616.10      671.70     11.07 o
   7  -3  27       33.93       29.46      3.36 o
   8  -3  27       61.83       69.86      4.81 o
  -7  -2  27        0.06        1.30      1.96 o
  -6  -2  27        9.30        9.32      3.05 o
  -5  -2  27       17.45       21.15      2.33 o
  -4  -2  27        2.70        2.61      1.16 o
  -3  -2  27      133.75      126.27      3.26 o
  -2  -2  27       10.63       11.82      1.16 o
  -1  -2  27       45.50       50.15      3.01 o
   2  -2  27        0.03       -0.36      0.71 o
   3  -2  27        0.42        0.42      0.82 o
   4  -2  27       11.53        8.72      1.53 o
   5  -2  27        0.20        1.46      1.14 o
   6  -2  27        4.18        5.10      1.76 o
   7  -2  27       43.23       44.69      3.70 o
   8  -2  27       34.22       41.68      7.40 o
  -7  -1  27        0.54        2.90      2.25 o
  -6  -1  27      178.68      219.65      6.85 o
  -5  -1  27        0.11        4.15      1.19 o
  -4  -1  27      125.49       92.50      3.00 o
  -3  -1  27        0.00        1.17      0.68 o
  -2  -1  27      155.64      120.26      2.47 o
  -1  -1  27     6353.20     6181.93     51.33 o
   0  -1  27      219.24      205.45      3.00 o
   1  -1  27      233.62      234.12      3.19 o
   2  -1  27       11.31        8.60      0.85 o
   3  -1  27        0.50        0.92      0.73 o
   4  -1  27      467.12      405.23      6.77 o
   5  -1  27        8.12        7.46      1.31 o
   6  -1  27      227.29      246.96      5.72 o
   7  -1  27      557.99      554.95     17.87 o
   8  -1  27        8.31        8.79      2.86 o
  -8   0  27        0.05        1.09      2.58 o
  -7   0  27        0.00       -0.45      1.38 o
  -6   0  27       15.98       17.82      2.09 o
  -5   0  27        3.23        2.33      1.44 o
  -4   0  27        0.22       -0.52      0.88 o
  -3   0  27        3.00        2.14      0.85 o
  -2   0  27        0.18        0.91      0.57 o
  -1   0  27        3.52        3.87      0.58 o
   0   0  27       10.57       84.03      2.31 o
   1   0  27       44.60       44.13      1.28 o
   2   0  27        7.69        6.70      0.89 o
   3   0  27       12.58       12.64      1.30 o
   4   0  27        2.09        0.75      0.94 o
   5   0  27        4.10        5.30      1.26 o
   6   0  27       34.85       44.34      3.65 o
   7   0  27        6.50        7.55      1.74 o
  -8   1  27        6.87        6.52      2.65 o
  -7   1  27       58.30       67.87      3.50 o
  -6   1  27        3.29        5.25      1.44 o
  -5   1  27       65.71       52.54      6.02 o
  -4   1  27      193.84      169.16      4.13 o
  -3   1  27       22.18       20.18      1.47 o
  -2   1  27      167.57      149.92      3.00 o
  -1   1  27      129.25      128.45      2.99 o
   0   1  27       66.54       64.24      1.91 o
   1   1  27      424.06      408.33      4.71 o
   2   1  27      125.04      119.17      2.57 o
   3   1  27      245.28      244.36      4.37 o
   4   1  27      142.97      125.09      4.11 o
   5   1  27      283.37      296.74      6.25 o
   6   1  27       28.48       30.89      2.82 o
   7   1  27       50.58       60.57      4.31 o
  -8   2  27        0.22        5.32      3.87 o
  -7   2  27        3.07        5.24      2.34 o
  -6   2  27       17.73       15.48      2.86 o
  -5   2  27        0.02        1.04      0.88 o
  -4   2  27       29.16       28.83      1.58 o
  -3   2  27        0.08       -0.05      0.59 o
  -2   2  27        1.64        1.34      0.65 o
  -1   2  27        4.88        5.34      0.76 o
   0   2  27        9.77        8.28      1.31 o
   1   2  27      182.27      180.47      3.62 o
   2   2  27       57.12       50.13      1.84 o
   3   2  27       24.83       24.89      1.60 o
   4   2  27        0.08       -0.30      1.45 o
   5   2  27       19.44       18.26      2.53 o
   6   2  27       14.56       17.76      2.78 o
   7   2  27        0.03       -2.21      1.94 o
  -8   3  27       30.16       41.69      4.79 o
  -7   3  27        7.43        5.74      2.59 o
  -6   3  27        0.37        2.76      1.56 o
  -5   3  27        3.45        4.29      1.52 o
  -4   3  27      473.31      471.25      9.00 o
  -3   3  27       80.26       76.84      2.71 o
  -2   3  27      166.89      176.34      4.44 o
  -1   3  27        1.15        0.40      0.95 o
   0   3  27       60.62       51.94      2.32 o
   1   3  27      131.40      122.06      3.51 o
   2   3  27      394.07      395.12      8.13 o
   3   3  27       36.34       34.22      3.76 o
   4   3  27       71.58       70.45      5.10 o
   5   3  27        1.51        2.31      1.92 o
   6   3  27       89.54       87.98      8.84 o
  -8   4  27        3.20        0.41      2.99 o
  -7   4  27        3.01        1.66      1.96 o
  -6   4  27       28.49       27.41      2.97 o
  -5   4  27       42.33       40.88      3.21 o
  -4   4  27       10.38        8.61      2.00 o
  -3   4  27        1.14        2.07      1.34 o
  -2   4  27        3.19        5.40      1.89 o
  -1   4  27        0.07        0.79      1.27 o
   0   4  27       20.75       20.75      2.61 o
   1   4  27       30.24       27.51      2.74 o
   2   4  27       23.48       21.04      2.08 o
   3   4  27       10.08       14.85      2.05 o
   4   4  27        0.23       -0.84      1.47 o
   5   4  27       16.36       19.58      5.77 o
  -8   5  27      126.42      123.86      7.47 o
  -7   5  27       89.39       78.09      5.12 o
  -6   5  27        0.63        1.03      2.41 o
  -5   5  27        0.67        1.77      2.16 o
  -4   5  27        7.08        6.48      2.65 o
  -3   5  27      181.90      193.96      7.44 o
  -2   5  27       44.39       50.77      4.08 o
  -1   5  27      103.80       91.40      5.12 o
   0   5  27        6.46        8.35      2.40 o
   1   5  27       89.66       75.36      5.16 o
   2   5  27      214.82      225.33      7.73 o
   3   5  27        0.38        1.97      2.24 o
   4   5  27        0.01        2.17      1.78 o
   5   5  27       32.81       32.78      3.33 o
  -7   6  27        5.40        7.94      4.82 o
  -6   6  27        0.12       -3.02      2.25 o
  -5   6  27       19.49       26.35     11.00 o
  -4   6  27       15.07       13.52      2.90 o
  -3   6  27       14.43       10.73      3.60 o
  -2   6  27       10.15        9.10      4.96 o
  -1   6  27        0.76        2.18      2.65 o
   0   6  27        1.00       -1.26      1.76 o
   1   6  27        0.12        0.41      2.44 o
   2   6  27        0.05        7.05      2.66 o
   3   6  27       37.83       42.17      4.66 o
   4   6  27        0.33        1.78      2.70 o
  -7   7  27        7.01        5.03      4.07 o
  -6   7  27       32.02       32.20      4.68 o
  -5   7  27        8.32        5.61      3.06 o
  -4   7  27       83.63       79.12      5.51 o
  -3   7  27       47.13       54.70      5.16 o
  -2   7  27        4.23        5.19      2.30 o
  -1   7  27        2.33        3.48      2.09 o
   0   7  27       23.82       25.02      6.11 o
   1   7  27       11.41        7.78      2.78 o
   2   7  27        6.96        5.86      2.81 o
  -6   8  27       22.70       18.33      5.16 o
  -5   8  27        5.43        1.03      2.28 o
  -4   8  27        9.99       11.80      2.97 o
  -3   8  27        0.14        0.25      2.09 o
  -2   8  27        0.03        0.47      2.02 o
  -1   8  27       57.80       54.42      6.59 o
   0   8  27        0.02        1.58      2.14 o
   1   8  27       13.28        8.28      4.07 o
  -3   9  27       23.09       13.17      4.07 o
   1  -9  28        3.17        4.67      2.26 o
   2  -9  28        3.13        3.84      1.80 o
   3  -9  28        0.22        0.02      2.20 o
   4  -9  28        2.86        3.87      2.43 o
  -1  -8  28       42.46       29.66      3.15 o
   0  -8  28       66.25       63.67      3.95 o
   1  -8  28        3.26        4.16      2.96 o
   2  -8  28       55.38       58.74      3.91 o
   3  -8  28       43.44       42.19      2.96 o
   4  -8  28       32.58       30.94      4.03 o
   5  -8  28        9.72        7.96      2.57 o
   6  -8  28       10.04        6.04      4.35 o
  -3  -7  28       25.85       20.28      4.05 o
  -2  -7  28        0.06        0.94      1.69 o
  -1  -7  28       10.55       10.84      1.76 o
   0  -7  28       15.77       16.65      2.51 o
   1  -7  28        1.35        1.27      1.56 o
   2  -7  28        0.95       -0.23      1.25 o
   3  -7  28        3.22        4.45      1.77 o
   4  -7  28        0.02       -1.08      2.43 o
   5  -7  28        0.00       -1.09      1.61 o
   6  -7  28        0.04       -0.60      2.29 o
   7  -7  28       23.54       17.29      3.41 o
  -4  -6  28      722.71      776.58     13.69 o
  -3  -6  28        0.61        2.19      1.78 o
  -2  -6  28       73.05       77.57      3.75 o
  -1  -6  28      258.29      266.50      6.02 o
   0  -6  28       63.44       67.47      3.61 o
   1  -6  28       18.28       17.73      2.77 o
   2  -6  28        0.72        0.90      1.40 o
   3  -6  28        0.00        1.09      1.44 o
   4  -6  28        6.29        6.16      1.97 o
   5  -6  28       14.51       13.80      2.26 o
   6  -6  28      203.12      207.17      6.73 o
   7  -6  28        4.56        4.58      2.13 o
  -5  -5  28        0.01        2.60      1.67 o
  -4  -5  28        0.04        1.47      1.80 o
  -3  -5  28        3.05        1.35      1.49 o
  -2  -5  28        4.29        5.07      1.54 o
  -1  -5  28        1.35        3.69      1.47 o
   0  -5  28        7.80        4.32      1.57 o
   1  -5  28       93.07       80.85      3.80 o
   2  -5  28       44.69       43.76      3.19 o
   3  -5  28       10.20        7.37      1.79 o
   4  -5  28        3.43        2.54      1.40 o
   5  -5  28        2.63        2.65      1.56 o
   6  -5  28       52.11       52.54      4.29 o
   7  -5  28        4.90        8.55      2.31 o
   8  -5  28        4.00        2.94      1.87 o
  -6  -4  28      165.29      187.04     10.35 o
  -5  -4  28       28.38       24.02      2.33 o
  -4  -4  28       12.45       14.02      3.29 o
  -3  -4  28      246.44      219.31      5.64 o
  -2  -4  28        1.06        0.45      1.11 o
  -1  -4  28       35.19       38.15      4.15 o
   0  -4  28      401.13      388.37     10.23 o
   1  -4  28       82.75       79.52      6.26 o
   2  -4  28      903.29      748.53     14.74 o
   3  -4  28        0.24        2.27      1.26 o
   4  -4  28      152.61      145.56      4.91 o
   5  -4  28       62.33       67.23      3.78 o
   6  -4  28      267.39      291.63      6.65 o
   7  -4  28       31.25       24.10      3.50 o
   8  -4  28       54.89       38.31      6.40 o
  -6  -3  28       44.63       47.71      4.05 o
  -5  -3  28       34.23       31.18      2.43 o
  -4  -3  28        0.09        0.78      1.20 o
  -3  -3  28       38.44       34.07      2.09 o
  -2  -3  28        0.07        1.38      0.84 o
  -1  -3  28        2.34        1.57      0.86 o
   0  -3  28       64.15       62.29      2.56 o
   1  -3  28       34.10       32.19      3.26 o
   2  -3  28       53.89       55.00      2.40 o
   3  -3  28       53.85       47.27      2.33 o
   4  -3  28        0.09        0.61      0.99 o
   5  -3  28        1.00       -0.45      1.07 o
   6  -3  28        1.61        1.72      1.41 o
   7  -3  28       10.42        8.03      2.40 o
   8  -3  28        1.94        3.68      2.27 o
  -7  -2  28       13.80        9.95      2.57 o
  -6  -2  28       10.27       11.25      2.32 o
  -5  -2  28        5.32        7.93      2.06 o
  -4  -2  28      273.15      233.29      6.92 o
  -3  -2  28      480.39      434.64      6.88 o
  -2  -2  28        6.50        7.22      1.01 o
  -1  -2  28     4819.75     4461.74     45.64 o
   0  -2  28     8774.29     8233.17     75.35 o
   1  -2  28      381.14      365.01      5.89 o
   2  -2  28      217.76      118.73      3.07 o
   3  -2  28     1882.41     1331.70     16.87 o
   4  -2  28      273.96      204.57      4.79 o
   5  -2  28        2.79        3.86      1.46 o
   6  -2  28      380.78      425.87     10.41 o
   7  -2  28      109.83      113.79      6.02 o
   8  -2  28       64.34       64.19      9.62 o
  -7  -1  28        5.80        6.63      2.63 o
  -6  -1  28       40.18       45.52      4.24 o
  -5  -1  28        3.64        2.81      1.09 o
  -4  -1  28       64.79       59.82      3.10 o
  -3  -1  28       33.07       31.94      1.71 o
  -2  -1  28        0.68        2.25      0.68 o
   0  -1  28        0.19        4.80      0.80 o
   1  -1  28        0.38        3.31      0.63 o
   2  -1  28        0.04       -0.37      0.60 o
   3  -1  28       35.64       34.06      2.28 o
   4  -1  28        4.51        3.35      1.07 o
   5  -1  28       24.24       22.69      3.00 o
   6  -1  28      101.02      111.56      6.06 o
   7  -1  28        0.96        1.04      1.88 o
   8  -1  28        6.51        4.99      2.18 o
  -8   0  28       60.89       63.56      5.70 o
  -7   0  28        1.42        2.60      1.53 o
  -6   0  28       12.90       15.78      2.20 o
  -5   0  28      227.97      191.33      5.99 o
  -4   0  28        0.26        3.21      1.18 o
  -3   0  28     1255.17     1010.85     14.18 o
  -2   0  28      209.42      234.70      3.77 o
  -1   0  28      183.04      177.50      2.75 o
   0   0  28     2973.01     2941.30     24.83 o
   1   0  28     1351.54     1323.13     12.15 o
   2   0  28       83.39       61.06      2.01 o
   3   0  28       28.47       23.50      1.67 o
   4   0  28       18.73       10.12      1.77 o
   5   0  28      309.35      296.54      6.35 o
   6   0  28      140.43      140.81      4.38 o
   7   0  28        0.37        2.16      1.45 o
  -8   1  28        0.02        2.17      2.58 o
  -7   1  28        4.49        4.62      1.64 o
  -6   1  28        0.58        1.17      1.29 o
  -5   1  28        0.65        1.18      1.09 o
  -4   1  28        0.29        0.36      0.90 o
  -3   1  28       56.51       46.69      2.18 o
  -2   1  28       28.60       24.84      1.58 o
  -1   1  28       12.05       15.18      1.08 o
   0   1  28        2.05        2.50      0.65 o
   1   1  28        0.79        4.10      0.72 o
   2   1  28        1.35        0.97      0.71 o
   3   1  28       24.31       24.12      1.72 o
   4   1  28       33.83       34.69      2.12 o
   5   1  28       17.82       12.17      1.58 o
   6   1  28       11.60       10.95      1.70 o
   7   1  28        0.95        6.11      2.30 o
  -8   2  28      400.69      405.26     13.26 o
  -7   2  28       38.38       48.65     10.66 o
  -6   2  28       83.79       79.89      5.14 o
  -5   2  28      145.97      150.42      7.27 o
  -4   2  28       31.39       22.71      1.91 o
  -3   2  28      117.99      118.42      2.80 o
  -2   2  28       53.53       59.31      3.32 o
  -1   2  28        0.66        3.19      0.71 o
   0   2  28      150.66      139.70      2.82 o
   1   2  28       12.11        7.35      1.22 o
   2   2  28        1.41        1.44      0.76 o
   3   2  28       45.38       48.85      2.28 o
   4   2  28       11.90       15.70      2.22 o
   5   2  28        0.18        2.12      1.66 o
   6   2  28      400.15      396.85     10.27 o
   7   2  28       13.57       14.64      4.83 o
  -8   3  28       45.58       40.31      5.70 o
  -7   3  28        0.19       -0.34      1.93 o
  -6   3  28       37.96       32.45      3.88 o
  -5   3  28        8.16        7.03      1.75 o
  -4   3  28       19.19       21.26      2.16 o
  -3   3  28       56.13       53.79      3.13 o
  -2   3  28       83.57       82.67      3.05 o
  -1   3  28       61.55       60.73      2.52 o
   0   3  28        2.29        4.02      1.42 o
   1   3  28        0.14        0.81      1.23 o
   2   3  28        2.34        1.35      1.24 o
   3   3  28        0.45        0.64      1.21 o
   4   3  28        0.39        1.55      1.52 o
   5   3  28       17.14       18.45      3.26 o
   6   3  28        0.75        1.82      2.44 o
  -8   4  28        2.21        3.26      3.26 o
  -7   4  28       22.76       23.47      3.42 o
  -6   4  28        5.45        4.54      1.95 o
  -5   4  28        4.99        2.31      1.71 o
  -4   4  28        0.56        2.16      1.50 o
  -3   4  28        0.07        2.85      1.42 o
  -2   4  28        0.11       -0.56      1.22 o
  -1   4  28        0.22        0.59      1.47 o
   0   4  28       80.32       76.26      3.38 o
   1   4  28       15.81       18.05      2.18 o
   2   4  28       51.57       44.73      3.24 o
   3   4  28       78.29       77.19      4.61 o
   4   4  28        4.94        2.09      1.61 o
   5   4  28      100.43       90.51      5.71 o
  -8   5  28       19.53       13.99      4.21 o
  -7   5  28        5.04        4.90      2.17 o
  -6   5  28       28.94       30.11      4.37 o
  -5   5  28        0.03       -0.36      2.05 o
  -4   5  28        0.00        1.63      1.95 o
  -3   5  28        0.02        5.28      2.38 o
  -2   5  28       38.68       36.89      3.71 o
  -1   5  28       20.21       20.88      3.10 o
   0   5  28        4.27        6.18      2.22 o
   1   5  28       46.74       46.91      8.01 o
   2   5  28       13.08       15.91      3.20 o
   3   5  28       35.91       34.66      3.97 o
   4   5  28       21.36       17.39      2.39 o
  -7   6  28        0.02        1.89      2.90 o
  -6   6  28       65.79       82.73      6.45 o
  -5   6  28       32.74       29.97      4.14 o
  -4   6  28        0.06       -1.58      1.79 o
  -3   6  28        1.90        5.87      2.26 o
[truncated: 141,614 more chars]
